# Supplementary material for: Placental transcriptional signatures associated with cerebral white matter damage in the neonate
Source: Front Neurosci. 2022 Oct 28;16:1017953. doi: 10.3389/fnins.2022.1017953 (PMC9650394; doi:10.3389/fnins.2022.1017953)
Supplement: Supplementary file 4 [file Table_1.XLSX]

## Sheet: Full Gene List_Analysis 1 and 2
Supplemental Table 1a. Placenta genes (n=659) and their association with white matter damage as indicated by echolucency (ELX) and/or ventriculomegaly (VLM). Model 1 includes maternal age (years; continuous), maternal education (12, 13-15, <= 16 years; categorical), insurance status (Medicaid/no Medicaid; binary), fetal sex (male/female; binary), newborn gestational age at delivery (days; continu…
Gene Symbols	Gene Names	Total Altered Genes (n=659)	Model 1 ELX log2FC (n=625)	Model 1 ELX pvalue (n=625)	Model 1 ELX padj (n=625)	Model 1 VLM log2FC (n=278)	Model 1 VLM pvalue (n=278)	Model 1 VLM padj (n=278)	Model 1 Echolucency Direction (+/-)	Model 1 Ventriculomegaly Direction (+/-)	Combined Direction Analysis 1	Model 1 Echolucency Only (n=381; 1= yes)	Model 1 Ventriculomegaly Only ( n=34;1= yes)	Model 1 Echolucency and Ventriculomegaly (n=244; 1= yes)	Model 2 ELX log2FC of Analysis 2 (n=623)	Model 2 ELX pvalue (n=623)	Model 2 ELX padj (n=623)	Model 2 VLM log2FC (n=267)	Model 2 VLM padj (n=267)	Model 2 Echolucency Direction (+/-)	Model 2 Ventriculomegaly Direction (+/-)	Model 2 Combined Direction	Model 2 Echolucency and Ventriculomegaly (n=231; 1= yes)	Model 1 and 2 Overlap (n=226; yes=1)	Inflammatory Protein Type	Endocrine System Disorder Genes (n=170)
A2M	alpha-2-macroglobulin		0	0	0	0	0	0	NA	NA	NA				0	0	0	0.48267	0.463152	NA	Increase	NAIncrease
ABCB1	ATP binding cassette subfamily B member 1		0	0	0	0	0	0	NA	NA	NA				1.04857	4.71e-05	0.00155159	0	0	Increase	NA	IncreaseNA
ABHD17A	abhydrolase domain containing 17A, depalmitoylase	yes	1.19106	0.000315349	0.00710008	0	0	0	Increase	NA	IncreaseNA	1			1.18564	0.00039249	0.00854326	0	0	Increase	NA	IncreaseNA
ACBD6	acyl-CoA binding domain containing 6	yes	0.852763	6.69e-06	0.000347582	0	0	0	Increase	NA	IncreaseNA	1			0.852661	6.43e-06	0.00033534	0	0	Increase	NA	IncreaseNA
ACER3	alkaline ceramidase 3	yes	0.652129	0.00213268	0.0356664	0	0	0	Increase	NA	IncreaseNA	1			0.654415	0.00222368	0.0366747	0	0	Increase	NA	IncreaseNA
ACIN1	apoptotic chromatin condensation inducer 1	yes	0.503807	0.000184198	0.00462679	0	0	0	Increase	NA	IncreaseNA	1			0.499474	0.00023802	0.00572399	0	0	Increase	NA	IncreaseNA				1
ACSL3	acyl-CoA synthetase long chain family member 3	yes	-0.472175	0.000801659	0.0154068	0	0	0	Decrease	NA	DecreaseNA	1			-0.456366	0.00102857	0.0188618	0	0	Decrease	NA	DecreaseNA
ADAMTSL3	ADAMTS like 3	yes	0.82409	1.12e-08	2.2e-06	0.36472	0.00254191	0.0713355	Increase	Increase	IncreaseIncrease			1	0.823227	1.45e-08	3.15e-06	0.360792	0.088249	Increase	Increase	IncreaseIncrease	1	1		1
ADAMTSL4	ADAMTS like 4	yes	1.11927	4.98e-07	4.57e-05	0.733457	8.51e-05	0.00753039	Increase	Increase	IncreaseIncrease			1	1.10965	5.79e-07	5.41e-05	0.702658	0.0140195	Increase	Increase	IncreaseIncrease	1	1
ADM	adrenomedullin	yes	1.05275	1.12e-05	0.000509956	0.7691	6.78e-05	0.0066491	Increase	Increase	IncreaseIncrease			1	1.0399	1.68e-05	0.00068734	0.756234	0.0101943	Increase	Increase	IncreaseIncrease	1	1
ADNP	activity dependent neuroprotector homeobox	yes	0.727177	1.06e-05	0.000495493	0	0	0	Increase	NA	IncreaseNA	1			0.731634	1.08e-05	0.00051099	0	0	Increase	NA	IncreaseNA				1
AK9	adenylate kinase 9		0	0	0	0	0	0	NA	NA	NA				0	0	0	-0.410342	0.0832149	NA	Decrease	NADecrease
AKAP10	A-kinase anchoring protein 10	yes	0.842371	1.51e-05	0.000634051	0.587817	0.000279926	0.0162996	Increase	Increase	IncreaseIncrease			1	0.843614	1.42e-05	0.00060483	0.562618	0.0303573	Increase	Increase	IncreaseIncrease	1	1
AKAP11	A-kinase anchoring protein 11	yes	0.866473	7.87e-07	6.57e-05	0.444289	0.00355434	0.08937	Increase	Increase	IncreaseIncrease			1	0.868763	8.14e-07	6.92e-05	0.456124	0.085855	Increase	Increase	IncreaseIncrease	1	1		1
AKAP12	A-kinase anchoring protein 12	yes	0.678009	0.000111857	0.00305078	0	0	0	Increase	NA	IncreaseNA	1			0.696735	7.23e-05	0.00215911	0	0	Increase	NA	IncreaseNA
AKAP9	A-kinase anchoring protein 9	yes	0.507166	3.81e-06	0.000231416	0.253415	0.00412646	0.098886	Increase	Increase	IncreaseIncrease			1	0.507328	4.09e-06	0.00024311	0	0	Increase	NA	IncreaseNA				1
ANAPC4	anaphase promoting complex subunit 4	yes	0.923545	8.12e-06	0.000409061	0.897809	4.06e-08	6.74e-05	Increase	Increase	IncreaseIncrease			1	0.9317	5.97e-06	0.00031956	0.885082	0.00011399	Increase	Increase	IncreaseIncrease	1	1
ANKLE2	ankyrin repeat and LEM domain containing 2	yes	0.958733	5.99e-06	0.000321234	0.63064	0.000396061	0.0203802	Increase	Increase	IncreaseIncrease			1	0.964283	5.5e-06	0.00030491	0.619326	0.0303573	Increase	Increase	IncreaseIncrease	1	1
ANKRD26	ankyrin repeat domain 26	yes	0.392326	0.00131253	0.0236312	0	0	0	Increase	NA	IncreaseNA	1			0.394244	0.00137171	0.0241084	0	0	Increase	NA	IncreaseNA
ANP32E	acidic nuclear phosphoprotein 32 family member E	yes	1.01287	5.46e-05	0.00171469	0.854624	3.65e-05	0.00446743	Increase	Increase	IncreaseIncrease			1	1.01103	5.95e-05	0.00184267	0.843078	0.00663472	Increase	Increase	IncreaseIncrease	1	1		1
AP1G1	adaptor related protein complex 1 subunit gamma 1	yes	1.16308	6.26e-09	1.4e-06	0.746886	1.64e-05	0.00278497	Increase	Increase	IncreaseIncrease			1	1.16439	5.69e-09	1.43e-06	0.746403	0.00424735	Increase	Increase	IncreaseIncrease	1	1		1
APP	amyloid beta precursor protein	yes	0.599912	0.000315981	0.00710008	0	0	0	Increase	NA	IncreaseNA	1			0.599107	0.00037049	0.00815278	0	0	Increase	NA	IncreaseNA
ARGLU1	arginine and glutamate rich 1	yes	0.306908	0.00266737	0.0434776	0	0	0	Increase	NA	IncreaseNA	1			0.30599	0.00285644	0.0454315	0	0	Increase	NA	IncreaseNA
ARHGAP4	Rho GTPase activating protein 4	yes	1.28222	0.000212962	0.00522231	1.07081	0.000155755	0.0112979	Increase	Increase	IncreaseIncrease			1	1.2737	0.00026442	0.00617389	1.05817	0.0162088	Increase	Increase	IncreaseIncrease	1	1		1
ARHGAP42	Rho GTPase activating protein 42	yes	0.397712	0.00702179	0.0942013	0	0	0	Increase	NA	IncreaseNA	1			0.400791	0.00691612	0.0918186	0	0	Increase	NA	IncreaseNA
ARHGAP45	Rho GTPase activating protein 45	yes	1.05094	0.0036352	0.0558388	0	0	0	Increase	NA	IncreaseNA	1			1.06694	0.00318885	0.0497336	0	0	Increase	NA	IncreaseNA
ARHGEF12	Rho guanine nucleotide exchange factor 12	yes	0.396475	0.000313572	0.00710008	0.267599	0.00312347	0.0822761	Increase	Increase	IncreaseIncrease			1	0.400736	0.0003335	0.00746149	0.280766	0.0758848	Increase	Increase	IncreaseIncrease	1	1		1
ARID1A	AT-rich interaction domain 1A	yes	0.731488	2.31e-05	0.000873016	0.461159	0.001418	0.0477801	Increase	Increase	IncreaseIncrease			1	0.742539	1.68e-05	0.00068734	0.449218	0.069885	Increase	Increase	IncreaseIncrease	1	1		1
ARID4B	AT-rich interaction domain 4B	yes	0	0	0	-0.190248	0.00227276	0.06776	NA	Decrease	NADecrease		1		0	0	0	-0.197694	0.0579781	NA	Decrease	NADecrease
ARL14EP	ADP ribosylation factor like GTPase 14 effector protein	yes	1.16245	1.4e-05	0.000593749	0.738812	0.00120424	0.0444096	Increase	Increase	IncreaseIncrease			1	1.16097	1.54e-05	0.00064348	0.73316	0.0579781	Increase	Increase	IncreaseIncrease	1	1
ASH1L	ASH1 like histone lysine methyltransferase	yes	0.960827	2.18e-11	1.06e-08	0.521042	1.07e-05	0.00229747	Increase	Increase	IncreaseIncrease			1	0.957019	2.36e-11	1.18e-08	0.507758	0.00427439	Increase	Increase	IncreaseIncrease	1	1
ATAD2	ATPase family AAA domain containing 2	yes	0.710775	0.000564682	0.0114657	0	0	0	Increase	NA	IncreaseNA	1			0.713426	0.00056825	0.0115382	0	0	Increase	NA	IncreaseNA
ATM	ATM serine/threonine kinase	yes	0.726356	3.68e-05	0.00129856	0.428196	0.00344501	0.0880151	Increase	Increase	IncreaseIncrease			1	0.724174	4.28e-05	0.0014498	0	0	Increase	NA	IncreaseNA				1
ATP1A1	ATPase Na+/K+ transporting subunit alpha 1	yes	1.61117	3.54e-09	8.8e-07	0.808441	0.00066999	0.0296493	Increase	Increase	IncreaseIncrease			1	1.57788	7.23e-09	1.76e-06	0.782702	0.0472036	Increase	Increase	IncreaseIncrease	1	1
ATP2B1	ATPase plasma membrane Ca2+ transporting 1	yes	0.411132	0.00541008	0.077485	0	0	0	Increase	NA	IncreaseNA	1			0.410561	0.00615989	0.0839071	0	0	Increase	NA	IncreaseNA				1
ATP5MC2	ATP synthase membrane subunit c locus 2	yes	0.593377	0.00647786	0.0886309	0	0	0	Increase	NA	IncreaseNA	1			0.625128	0.00424903	0.0622183	0	0	Increase	NA	IncreaseNA
ATP5ME	ATP synthase membrane subunit e	yes	1.78375	3.28e-10	1.08e-07	0.909208	0.000321359	0.0176296	Increase	Increase	IncreaseIncrease			1	1.77215	3.76e-10	1.26e-07	0.909541	0.019753	Increase	Increase	IncreaseIncrease	1	1
ATP5MPL	ATP synthase membrane subunit j	yes	1.18733	2.08e-07	2.24e-05	0	0	0	Increase	NA	IncreaseNA	1			1.18519	2.78e-07	2.97e-05	0	0	Increase	NA	IncreaseNA
ATP6V1D	ATPase H+ transporting V1 subunit D	yes	1.10654	2.82e-07	2.95e-05	0.770711	1.83e-05	0.00299745	Increase	Increase	IncreaseIncrease			1	1.10376	3.28e-07	3.47e-05	0.762993	0.00465497	Increase	Increase	IncreaseIncrease	1	1
ATP6V1E1	ATPase H+ transporting V1 subunit E1	yes	1.6814	1.09e-12	8.19e-10	0	0	0	Increase	NA	IncreaseNA	1			0.848169	0.000571	0.0115523	0	0	Increase	NA	IncreaseNA
ATRX	ATRX chromatin remodeler	yes	0.385426	1.75e-05	0.000709301	0.226464	0.00178756	0.0567743	Increase	Increase	IncreaseIncrease			1	0.384182	2.16e-05	0.00084943	0.224401	0.0738553	Increase	Increase	IncreaseIncrease	1	1		1
ATXN10	ataxin 10	yes	0	0	0	0.748838	0.00220364	0.0674091	NA	Increase	NAIncrease		1		0	0	0	0.723428	0.0972675	NA	Increase	NAIncrease
ATXN1L	ataxin 1 like	yes	1.76584	1.21e-09	3.46e-07	1.04994	1.99e-05	0.00299745	Increase	Increase	IncreaseIncrease			1	1.77495	1.51e-09	4.34e-07	1.05596	0.00431241	Increase	Increase	IncreaseIncrease	1	1
BAIAP2L1	BAR/IMD domain containing adaptor protein 2 like 1	yes	2.16859	7.35e-14	1.22e-10	0	0	0	Increase	NA	IncreaseNA	1			2.11235	2.57e-13	4.12e-10	1.34243	0.00010595	Increase	Increase	IncreaseIncrease	1			1
BAZ2A	bromodomain adjacent to zinc finger domain 2A	yes	0.409528	0.00301548	0.0480162	0	0	0	Increase	NA	IncreaseNA	1			0.402661	0.0036315	0.0549307	0	0	Increase	NA	IncreaseNA				1
BAZ2B	bromodomain adjacent to zinc finger domain 2B	yes	0.274801	0.0047545	0.0694191	0	0	0	Increase	NA	IncreaseNA	1			0.278875	0.00433005	0.0632344	0	0	Increase	NA	IncreaseNA				1
BCL10	BCL10 immune signaling adaptor	yes	1.21097	0.000128489	0.00339245	0	0	0	Increase	NA	IncreaseNA	1			1.24706	6.58e-05	0.0019803	0	0	Increase	NA	IncreaseNA
BCYRN1	brain cytoplasmic RNA 1	yes	1.0487	0.000125185	0.00332647	0.798063	0.000377053	0.0200625	Increase	Increase	IncreaseIncrease			1	1.04538	0.00011737	0.00313222	0.746458	0.0416587	Increase	Increase	IncreaseIncrease	1	1
BDP1	B double prime 1, subunit of RNA polymerase III transcription initiation factor IIIB	yes	0.325849	0.000197709	0.00492128	0.236292	0.000759296	0.032309	Increase	Increase	IncreaseIncrease			1	0.324664	0.00022538	0.00543626	0.23679	0.0384802	Increase	Increase	IncreaseIncrease	1	1		1
BIN2	bridging integrator 2	yes	0	0	0	-0.617319	0.0016092	0.0527	NA	Decrease	NADecrease		1		0	0	0	-0.619122	0.0635753	NA	Decrease	NADecrease
BMP1	bone morphogenetic protein 1	yes	0.595348	0.00587948	0.0824924	0	0	0	Increase	NA	IncreaseNA	1			0.595072	0.00610479	0.0835042	0	0	Increase	NA	IncreaseNA
BNC2	basonuclin 2	yes	0.758766	0.00117163	0.0213739	0	0	0	Increase	NA	IncreaseNA	1			0.753213	0.00141647	0.0247866	0	0	Increase	NA	IncreaseNA				1
BPTF	bromodomain PHD finger transcription factor	yes	0.278008	0.000559274	0.011412	0	0	0	Increase	NA	IncreaseNA	1			0.278262	0.00058112	0.0116399	0	0	Increase	NA	IncreaseNA
BRCA2	BRCA2 DNA repair associated	yes	0.969783	5.41e-06	0.00030271	0.545765	0.00222132	0.0675466	Increase	Increase	IncreaseIncrease			1	0.967201	6.38e-06	0.00033483	0.541122	0.0829676	Increase	Increase	IncreaseIncrease	1	1		1
BRD4	bromodomain containing 4		0	0	0	0	0	0	NA	NA	NA				0.290832	0.00771241	0.0994319	0	0	Increase	NA	IncreaseNA
BRD7	bromodomain containing 7	yes	0.497103	5.87e-05	0.00181114	0	0	0	Increase	NA	IncreaseNA	1			0.497537	5.83e-05	0.00183099	0	0	Increase	NA	IncreaseNA
BRMS1L	BRMS1 like transcriptional repressor	yes	1.15773	1.57e-06	0.000113637	0.727214	0.000447693	0.0218636	Increase	Increase	IncreaseIncrease			1	1.16828	1.28e-06	9.68e-05	0.689246	0.0445851	Increase	Increase	IncreaseIncrease	1	1
BTBD7	BTB domain containing 7	yes	0.80825	1.12e-06	8.66e-05	0.475396	0.000751175	0.032309	Increase	Increase	IncreaseIncrease			1	0.808446	1.27e-06	9.68e-05	0.470954	0.043175	Increase	Increase	IncreaseIncrease	1	1
C11orf58	chromosome 11 open reading frame 58	yes	1.06639	1.98e-09	5.27e-07	0.673525	4.44e-06	0.00133957	Increase	Increase	IncreaseIncrease			1	0	0	0	0.682318	0.00163169	NA	Increase	NAIncrease
C1orf115	chromosome 1 open reading frame 115	yes	0.729599	0.000172917	0.0043895	0	0	0	Increase	NA	IncreaseNA	1			0.72585	0.00020941	0.00516183	0	0	Increase	NA	IncreaseNA
C22orf39	chromosome 22 open reading frame 39	yes	1.71507	2.64e-06	0.00016895	0	0	0	Increase	NA	IncreaseNA	1			1.6802	6.01e-06	0.00031956	0	0	Increase	NA	IncreaseNA
C2orf49	chromosome 2 open reading frame 49	yes	0.63331	0.000168341	0.00430702	0	0	0	Increase	NA	IncreaseNA	1			0.633704	0.00017684	0.00443879	0	0	Increase	NA	IncreaseNA
CALCOCO1	calcium binding and coiled-coil domain 1	yes	1.01922	0.000317261	0.00710527	0	0	0	Increase	NA	IncreaseNA	1			1.02307	0.00031868	0.00721032	0	0	Increase	NA	IncreaseNA
CAMSAP2	calmodulin regulated spectrin associated protein family member 2	yes	0.698952	3.18e-08	4.53e-06	0.350332	0.000756546	0.032309	Increase	Increase	IncreaseIncrease			1	0.692999	4.9e-08	7.15e-06	0.347772	0.0415922	Increase	Increase	IncreaseIncrease	1	1		1
CAP2	cyclase associated actin cytoskeleton regulatory protein 2	yes	0.817805	0.00116141	0.0212813	0	0	0	Increase	NA	IncreaseNA	1			0.925145	0.00022149	0.00535844	0	0	Increase	NA	IncreaseNA
CAPS	calcyphosine	yes	1.4872	0.000322036	0.00717334	0	0	0	Increase	NA	IncreaseNA	1			1.44383	0.0005532	0.0113061	0	0	Increase	NA	IncreaseNA
CARD8	caspase recruitment domain family member 8	yes	0.564867	0.00323139	0.0505762	0	0	0	Increase	NA	IncreaseNA	1			0.587523	0.00177477	0.0300738	0	0	Increase	NA	IncreaseNA
CARHSP1	calcium regulated heat stable protein 1	yes	1.33924	0.000101257	0.00281747	0	0	0	Increase	NA	IncreaseNA	1			1.32904	0.00013273	0.00348387	0	0	Increase	NA	IncreaseNA
CASP8AP2	caspase 8 associated protein 2		0	0	0	0	0	0	NA	NA	NA				-0.273269	0.00711706	0.0937119	0	0	Decrease	NA	DecreaseNA				1
CBX6	chromobox 6	yes	0	0	0	0.582129	0.0040218	0.0974332	NA	Increase	NAIncrease		1		0	0	0	0	0	NA	NA	NANA
CCDC90B	coiled-coil domain containing 90B	yes	0.830747	0.000285077	0.00669284	0	0	0	Increase	NA	IncreaseNA	1			0.817231	0.00038771	0.00846228	0	0	Increase	NA	IncreaseNA
CCNT2	cyclin T2	yes	1.44094	5.02e-13	5.18e-10	0	0	0	Increase	NA	IncreaseNA	1			1.46115	8.74e-13	7.8e-10	0.87093	0.00065958	Increase	Increase	IncreaseIncrease	1
CCNY	cyclin Y	yes	0.763631	0.00454511	0.0671219	0	0	0	Increase	NA	IncreaseNA	1			0.766384	0.00495586	0.0699569	0	0	Increase	NA	IncreaseNA
CCP110	centriolar coiled-coil protein 110	yes	1.02605	1.06e-05	0.000495493	0.726629	0.000198405	0.0126636	Increase	Increase	IncreaseIncrease			1	1.02333	1.37e-05	0.00059144	0.737442	0.0145675	Increase	Increase	IncreaseIncrease	1	1
CCT3	chaperonin containing TCP1 subunit 3	yes	0.960722	6.05e-07	5.37e-05	0.510302	0.00229995	0.0678954	Increase	Increase	IncreaseIncrease			1	0.963843	6.66e-07	5.97e-05	0.506669	0.0832149	Increase	Increase	IncreaseIncrease	1	1
CD63	CD63 molecule	yes	0.603005	0.0012552	0.022698	0	0	0	Increase	NA	IncreaseNA	1			0.606661	0.00134119	0.0236238	0	0	Increase	NA	IncreaseNA				1
CD82	CD82 molecule	yes	1.66225	0.00149713	0.02655	0	0	0	Increase	NA	IncreaseNA	1			1.90447	0.00032484	0.00730847	0	0	Increase	NA	IncreaseNA
CDC16	cell division cycle 16	yes	1.55043	2.21e-12	1.4e-09	0	0	0	Increase	NA	IncreaseNA	1			1.551	3.73e-12	2.5e-09	0	0	Increase	NA	IncreaseNA
CDC42BPB	CDC42 binding protein kinase beta	yes	1.43872	1.69e-12	1.17e-09	0	0	0	Increase	NA	IncreaseNA	1			1.441	1.34e-12	9.76e-10	0	0	Increase	NA	IncreaseNA				1
CDC5L	cell division cycle 5 like	yes	0.829987	1.88e-08	3.16e-06	0.505246	4.37e-05	0.00475907	Increase	Increase	IncreaseIncrease			1	0.820293	2.51e-08	4.29e-06	0.498317	0.00667394	Increase	Increase	IncreaseIncrease	1	1
CDH1	cadherin 1	yes	-0.657989	0.00519311	0.0751592	0	0	0	Decrease	NA	DecreaseNA	1			-0.687154	0.00368198	0.0555896	0	0	Decrease	NA	DecreaseNA				1
CDK19	cyclin dependent kinase 19	yes	0.668059	0.00184855	0.0315629	0	0	0	Increase	NA	IncreaseNA	1			0.66481	0.00206769	0.0343135	0	0	Increase	NA	IncreaseNA
CDKAL1	CDK5 regulatory subunit associated protein 1 like 1	yes	0.635829	0.00239798	0.0394759	0	0	0	Increase	NA	IncreaseNA	1			0.632317	0.00270739	0.0435786	0	0	Increase	NA	IncreaseNA
CDV3	CDV3 homolog	yes	1.03431	3.53e-07	3.51e-05	0.568114	0.00116357	0.0438851	Increase	Increase	IncreaseIncrease			1	1.03316	4.87e-07	4.77e-05	0.563771	0.0580941	Increase	Increase	IncreaseIncrease	1	1
CENPC	centromere protein C	yes	0.624971	5.83e-06	0.000317132	0.368497	0.00130253	0.0464848	Increase	Increase	IncreaseIncrease			1	0.627946	5.45e-06	0.00030376	0.361522	0.0621317	Increase	Increase	IncreaseIncrease	1	1		1
CENPE	centromere protein E	yes	0.865717	2.16e-05	0.000835505	0.598226	0.000267924	0.016168	Increase	Increase	IncreaseIncrease			1	0.874805	2.02e-05	0.00080192	0.598052	0.019753	Increase	Increase	IncreaseIncrease	1	1
CENPK	centromere protein K	yes	-0.609643	0.00378408	0.0575905	0	0	0	Decrease	NA	DecreaseNA	1			-0.598784	0.00477476	0.0682399	0	0	Decrease	NA	DecreaseNA
CEP112	centrosomal protein 112	yes	1.01215	1.66e-07	1.83e-05	0.617764	0.000156585	0.0112979	Increase	Increase	IncreaseIncrease			1	1.01395	1.8e-07	2.09e-05	0.612788	0.0149564	Increase	Increase	IncreaseIncrease	1	1
CEP126	centrosomal protein 126	yes	1.19602	0.00153168	0.0270467	1.1878	8.08e-05	0.00753039	Increase	Increase	IncreaseIncrease			1	1.19106	0.0019199	0.0321263	1.19404	0.00983168	Increase	Increase	IncreaseIncrease	1	1
CEP295NL	CEP295 N-terminal like	yes	1.14126	1.05e-06	8.26e-05	0.630148	0.00136969	0.0469014	Increase	Increase	IncreaseIncrease			1	1.1355	1.42e-06	0.00010475	0.629121	0.0587869	Increase	Increase	IncreaseIncrease	1	1
CEP57	centrosomal protein 57	yes	0.676649	0.000201753	0.00500686	0	0	0	Increase	NA	IncreaseNA	1			0.679749	0.00021702	0.00528202	0	0	Increase	NA	IncreaseNA
CEPT1	choline/ethanolamine phosphotransferase 1	yes	0.719395	0.00545316	0.0778323	0	0	0	Increase	NA	IncreaseNA	1			0.712779	0.0060819	0.083504	0	0	Increase	NA	IncreaseNA
CHD2	chromodomain helicase DNA binding protein 2	yes	0.513105	1.13e-06	8.66e-05	0.246779	0.0040052	0.0973866	Increase	Increase	IncreaseIncrease			1	0.513226	1.07e-06	8.38e-05	0	0	Increase	NA	IncreaseNA				1
CHD4	chromodomain helicase DNA binding protein 4	yes	0.356871	0.000480545	0.0100283	0	0	0	Increase	NA	IncreaseNA	1			0.356011	0.00053529	0.0109679	0	0	Increase	NA	IncreaseNA
CHFR	checkpoint with forkhead and ring finger domains	yes	0.995141	0.000567966	0.0114666	0.699875	0.00349041	0.0887715	Increase	Increase	IncreaseIncrease			1	1.01011	0.00050248	0.0104558	0	0	Increase	NA	IncreaseNA
CHMP2B	charged multivesicular body protein 2B	yes	0.833701	0.000173158	0.0043895	0	0	0	Increase	NA	IncreaseNA	1			0.830579	0.00020277	0.00504225	0	0	Increase	NA	IncreaseNA				1
CHMP3	charged multivesicular body protein 3	yes	0.902192	1.84e-06	0.000127659	0.513661	0.00117893	0.0442133	Increase	Increase	IncreaseIncrease			1	0.901574	1.76e-06	0.00012543	0.515121	0.0484659	Increase	Increase	IncreaseIncrease	1	1
CKAP5	cytoskeleton associated protein 5	yes	0.493545	0.00432128	0.0643662	0.432436	0.00216408	0.0665055	Increase	Increase	IncreaseIncrease			1	0.49774	0.00418083	0.0616155	0.445102	0.0621317	Increase	Increase	IncreaseIncrease	1	1		1
CLMP	CXADR like membrane protein	yes	0.749735	0.00104775	0.0194643	0	0	0	Increase	NA	IncreaseNA	1			0.746903	0.00113635	0.0204646	0	0	Increase	NA	IncreaseNA
CLTB	clathrin light chain B	yes	0.733607	0.00646703	0.0886294	0	0	0	Increase	NA	IncreaseNA	1			0.738805	0.00629439	0.085112	0	0	Increase	NA	IncreaseNA
CNBP	CCHC-type zinc finger nucleic acid binding protein	yes	0.84898	5.25e-05	0.00168691	0.521712	0.00383017	0.0938179	Increase	Increase	IncreaseIncrease			1	0.85488	5.01e-05	0.00162198	0.545704	0.083092	Increase	Increase	IncreaseIncrease	1	1
CNPY2	canopy FGF signaling regulator 2	yes	0.999673	9.43e-05	0.00267021	0	0	0	Increase	NA	IncreaseNA	1			0.997131	0.00011145	0.00302412	0	0	Increase	NA	IncreaseNA
COL27A1	collagen type XXVII alpha 1 chain	yes	0.818188	0.000207908	0.0051288	0.660943	0.000275333	0.0162236	Increase	Increase	IncreaseIncrease			1	0.815642	0.00025221	0.00598821	0.661418	0.0206539	Increase	Increase	IncreaseIncrease	1	1
COL4A1	collagen type IV alpha 1 chain	yes	0.422654	0.00144355	0.0257184	0	0	0	Increase	NA	IncreaseNA	1			0.41783	0.00176156	0.029913	0	0	Increase	NA	IncreaseNA				1
COLGALT1	collagen beta(1-O)galactosyltransferase 1	yes	1.75738	3.73e-06	0.000228464	1.035	0.000787022	0.0327374	Increase	Increase	IncreaseIncrease			1	1.72678	7.03e-06	0.00036186	1.01838	0.0482241	Increase	Increase	IncreaseIncrease	1	1
COMMD2	COMM domain containing 2	yes	0.971425	9.11e-06	0.000442069	0.70796	0.000103114	0.00845797	Increase	Increase	IncreaseIncrease			1	0.970357	1.16e-05	0.00053442	0.709861	0.0108883	Increase	Increase	IncreaseIncrease	1	1
CPZ	carboxypeptidase Z	yes	1.11728	0.000297041	0.00689536	0	0	0	Increase	NA	IncreaseNA	1			1.10444	0.00036578	0.00807132	0	0	Increase	NA	IncreaseNA				1
CREB5	cAMP responsive element binding protein 5	yes	-0.756204	0.00171807	0.0297655	0	0	0	Decrease	NA	DecreaseNA	1			-0.725742	0.00287922	0.0457033	0	0	Decrease	NA	DecreaseNA
CREM	cAMP responsive element modulator	yes	1.15171	6.06e-06	0.000322853	0	0	0	Increase	NA	IncreaseNA	1			1.1451	8.61e-06	0.00042631	0	0	Increase	NA	IncreaseNA
CRIM1	cysteine rich transmembrane BMP regulator 1	yes	0.555716	0.000309771	0.00710008	0	0	0	Increase	NA	IncreaseNA	1			0.561261	0.00025454	0.00599537	0	0	Increase	NA	IncreaseNA				1
CRYBB2P1	crystallin beta B2 pseudogene 1	yes	1.16036	0.00079784	0.0153691	0	0	0	Increase	NA	IncreaseNA	1			1.16836	0.00081461	0.0156156	0	0	Increase	NA	IncreaseNA
CSH1	chorionic somatomammotropin hormone 1	yes	0.774751	0.00313015	0.0494907	0	0	0	Increase	NA	IncreaseNA	1			0.781082	0.00292015	0.0461705	0	0	Increase	NA	IncreaseNA
CSNK1G3	casein kinase 1 gamma 3	yes	0.688396	0.000238003	0.00573578	0	0	0	Increase	NA	IncreaseNA	1			0.689719	0.00027276	0.00633174	0	0	Increase	NA	IncreaseNA
CTDSPL2	CTD small phosphatase like 2	yes	0.976083	3.27e-08	4.58e-06	0.57083	9.09e-05	0.00783811	Increase	Increase	IncreaseIncrease			1	0.97916	2.1e-08	3.77e-06	0.547728	0.0134699	Increase	Increase	IncreaseIncrease	1	1
CTSB	cathepsin B	yes	0.805854	6.03e-05	0.00184636	0	0	0	Increase	NA	IncreaseNA	1			0.809944	6.71e-05	0.00201099	0	0	Increase	NA	IncreaseNA				1
CTSZ	cathepsin Z	yes	0.792562	0.00277176	0.0449134	0	0	0	Increase	NA	IncreaseNA	1			0.788076	0.00332433	0.051447	0	0	Increase	NA	IncreaseNA				1
CTTNBP2NL	CTTNBP2 N-terminal like	yes	0.680628	2.88e-05	0.00104315	0.50573	0.000163323	0.011301	Increase	Increase	IncreaseIncrease			1	0.678643	3.77e-05	0.00134611	0.512939	0.0133752	Increase	Increase	IncreaseIncrease	1	1
CWC22	CWC22 spliceosome associated protein homolog	yes	-0.328943	0.0020302	0.0341877	0	0	0	Decrease	NA	DecreaseNA	1			-0.32338	0.00233374	0.0382543	0	0	Decrease	NA	DecreaseNA
CXCL14	C-X-C motif chemokine ligand 14	yes	0.81252	0.00723984	0.0966559	0	0	0	Increase	NA	IncreaseNA	1			0	0	0	0	0	NA	NA	NANA			chemokine
CYFIP1	cytoplasmic FMR1 interacting protein 1	yes	1.65427	6.54e-13	6.01e-10	0	0	0	Increase	NA	IncreaseNA	1			1.63686	5.48e-13	6.29e-10	0	0	Increase	NA	IncreaseNA
CYP3A5	cytochrome P450 family 3 subfamily A member 5	yes	0.542335	0.000811833	0.0155661	0	0	0	Increase	NA	IncreaseNA	1			0.54069	0.00091972	0.0171794	0	0	Increase	NA	IncreaseNA
CYSLTR1	cysteinyl leukotriene receptor 1	yes	0.858705	1.05e-06	8.26e-05	0.483424	0.000779731	0.0327374	Increase	Increase	IncreaseIncrease			1	0.844681	1.67e-06	0.00012196	0.478025	0.043175	Increase	Increase	IncreaseIncrease	1	1
D2HGDH	D-2-hydroxyglutarate dehydrogenase	yes	1.42167	0.000242642	0.00581215	0	0	0	Increase	NA	IncreaseNA	1			1.43113	0.00019908	0.00497669	0	0	Increase	NA	IncreaseNA
DAB2	DAB adaptor protein 2	yes	0.47339	0.000848261	0.0160413	0	0	0	Increase	NA	IncreaseNA	1			0.478426	0.00074171	0.0143553	0	0	Increase	NA	IncreaseNA
DAP	death associated protein	yes	1.4459	2.72e-08	4.32e-06	0.822081	0.000304715	0.017437	Increase	Increase	IncreaseIncrease			1	1.44912	2.68e-08	4.48e-06	0.840162	0.0171224	Increase	Increase	IncreaseIncrease	1	1
DBF4	DBF4 zinc finger		0	0	0	0	0	0	NA	NA	NA				0	0	0	0.958668	0.0593552	NA	Increase	NAIncrease
DBI	diazepam binding inhibitor, acyl-CoA binding protein	yes	1.01133	9.42e-08	1.19e-05	0.588011	0.000239736	0.0150129	Increase	Increase	IncreaseIncrease			1	1.01057	1.16e-07	1.48e-05	0.5918	0.017596	Increase	Increase	IncreaseIncrease	1	1
DDAH2	dimethylarginine dimethylaminohydrolase 2	yes	2.08211	5.09e-11	2.21e-08	1.29197	3.36e-06	0.00124077	Increase	Increase	IncreaseIncrease			1	2.0623	1.03e-10	4.35e-08	1.24804	0.00277827	Increase	Increase	IncreaseIncrease	1	1
DDR1	discoidin domain receptor tyrosine kinase 1	yes	0	0	0	-0.51588	0.000154411	0.0112979	NA	Decrease	NADecrease		1		0	0	0	-0.552765	0.00663472	NA	Decrease	NADecrease
DDX17	DEAD-box helicase 17	yes	0.343391	0.00075396	0.0146261	0.278456	0.000659755	0.0293923	Increase	Increase	IncreaseIncrease			1	0.339552	0.0009016	0.0169198	0.269237	0.0472036	Increase	Increase	IncreaseIncrease	1	1
DDX18	DEAD-box helicase 18	yes	-0.287691	0.00597868	0.0836004	0	0	0	Decrease	NA	DecreaseNA	1			-0.291143	0.00571172	0.0796468	0	0	Decrease	NA	DecreaseNA
DDX21	DExD-box helicase 21	yes	0.58812	0.00012408	0.00331842	0	0	0	Increase	NA	IncreaseNA	1			0.588554	0.00012726	0.00337351	0	0	Increase	NA	IncreaseNA
DDX46	DEAD-box helicase 46	yes	0.365335	0.000572646	0.0115142	0	0	0	Increase	NA	IncreaseNA	1			0.365156	0.00061465	0.0121299	0	0	Increase	NA	IncreaseNA
DDX5	DEAD-box helicase 5	yes	0	0	0	0.238158	0.00329884	0.0855	NA	Increase	NAIncrease		1		0	0	0	0	0	NA	NA	NANA
DDX60	DExD/H-box helicase 60	yes	-0.41221	0.00547074	0.0778497	0	0	0	Decrease	NA	DecreaseNA	1			-0.409936	0.00603328	0.0832634	0	0	Decrease	NA	DecreaseNA
DGKZ	diacylglycerol kinase zeta	yes	1.18596	8.39e-06	0.000418572	0.807991	0.000339343	0.0184636	Increase	Increase	IncreaseIncrease			1	1.18729	9.17e-06	0.0004438	0.822099	0.019753	Increase	Increase	IncreaseIncrease	1	1
DHRSX	dehydrogenase/reductase X-linked	yes	0.87758	0.000724944	0.0141965	0	0	0	Increase	NA	IncreaseNA	1			0.87392	0.00085842	0.0162998	0	0	Increase	NA	IncreaseNA				1
DHX29	DExH-box helicase 29	yes	0.738543	6.27e-07	5.51e-05	0	0	0	Increase	NA	IncreaseNA	1			0.734839	6.69e-07	5.97e-05	0	0	Increase	NA	IncreaseNA				1
DHX40	DEAH-box helicase 40	yes	0.409337	0.00563953	0.0798032	0	0	0	Increase	NA	IncreaseNA	1			0.4117	0.00605623	0.0834368	0	0	Increase	NA	IncreaseNA
DHX9	DExH-box helicase 9	yes	0.86035	1.27e-07	1.5e-05	0.473768	0.000522621	0.0241693	Increase	Increase	IncreaseIncrease			1	0.867401	1.12e-07	1.48e-05	0.466442	0.0358332	Increase	Increase	IncreaseIncrease	1	1
DIXDC1	DIX domain containing 1	yes	1.71763	1.6e-10	6.02e-08	0.979826	2.23e-05	0.0032891	Increase	Increase	IncreaseIncrease			1	1.71473	1.22e-10	4.91e-08	0.945532	0.0060689	Increase	Increase	IncreaseIncrease	1	1
DMTF1	cyclin D binding myb like transcription factor 1	yes	0.597532	4.42e-06	0.000258787	0	0	0	Increase	NA	IncreaseNA	1			0.594039	5.04e-06	0.00028365	0	0	Increase	NA	IncreaseNA
DMXL1	Dmx like 1	yes	0.655583	5.33e-05	0.00169551	0	0	0	Increase	NA	IncreaseNA	1			0.653545	6.34e-05	0.00192759	0	0	Increase	NA	IncreaseNA				1
DNAJC16	DnaJ heat shock protein family (Hsp40) member C16	yes	0.870023	0.00160849	0.028282	0	0	0	Increase	NA	IncreaseNA	1			0.881191	0.00155243	0.0268153	0	0	Increase	NA	IncreaseNA
DNAJC8	DnaJ heat shock protein family (Hsp40) member C8	yes	1.47342	1.94e-16	5.36e-13	0	0	0	Increase	NA	IncreaseNA	1			1.4573	3.36e-16	9e-13	0	0	Increase	NA	IncreaseNA
DNM1L	dynamin 1 like	yes	0.653032	7.07e-06	0.000362699	0.45526	0.000256666	0.015662	Increase	Increase	IncreaseIncrease			1	0.650521	9.8e-06	0.00046566	0.452291	0.0216284	Increase	Increase	IncreaseIncrease	1	1		1
DNMT1	DNA methyltransferase 1	yes	0.978793	5.18e-09	1.22e-06	0	0	0	Increase	NA	IncreaseNA	1			0	0	0	0	0	NA	NA	NANA
DPY19L4	dpy-19 like 4	yes	0.879383	0.00323104	0.0505762	1.15215	8.46e-07	0.000467737	Increase	Increase	IncreaseIncrease			1	0.879065	0.00322968	0.0502729	0	0	Increase	NA	IncreaseNA
DSE	dermatan sulfate epimerase	yes	0.8344	3.7e-05	0.00130095	0.640269	0.000137287	0.0104267	Increase	Increase	IncreaseIncrease			1	0.838917	3.74e-05	0.00134279	0.644074	0.0127048	Increase	Increase	IncreaseIncrease	1	1		1
DSP	desmoplakin	yes	0.640919	4.31e-07	4.1e-05	0.324791	0.00155257	0.0517887	Increase	Increase	IncreaseIncrease			1	0.638491	5.43e-07	5.25e-05	0.319997	0.0683495	Increase	Increase	IncreaseIncrease	1	1
DST	dystonin	yes	0.475271	8.54e-06	0.000420141	0.290463	0.00081542	0.0332755	Increase	Increase	IncreaseIncrease			1	0.477425	8.95e-06	0.00043582	0.287586	0.0455664	Increase	Increase	IncreaseIncrease	1	1		1
DSTYK	dual serine/threonine and tyrosine protein kinase	yes	0.829029	1.17e-05	0.000516427	0.610412	0.000110921	0.00887099	Increase	Increase	IncreaseIncrease			1	0.82914	1.13e-05	0.00052427	0.613946	0.0101943	Increase	Increase	IncreaseIncrease	1	1		1
EBLN3P	endogenous Bornavirus like nucleoprotein 3, pseudogene	yes	0.525397	0.00537018	0.0770471	0	0	0	Increase	NA	IncreaseNA	1			0.523495	0.00606864	0.0834645	0	0	Increase	NA	IncreaseNA
ECPAS	Ecm29 proteasome adaptor and scaffold	yes	0.923181	2.94e-08	4.35e-06	0.48047	0.000789091	0.0327374	Increase	Increase	IncreaseIncrease			1	0.923004	3.6e-08	5.66e-06	0.485067	0.0378196	Increase	Increase	IncreaseIncrease	1	1
EDN1	endothelin 1	yes	1.37471	5.05e-07	4.59e-05	0	0	0	Increase	NA	IncreaseNA	1			1.3313	8.18e-07	6.92e-05	0	0	Increase	NA	IncreaseNA
EFHC1	EF-hand domain containing 1	yes	0.707206	0.000625012	0.0123863	0	0	0	Increase	NA	IncreaseNA	1			0.707896	0.00071709	0.0139458	0	0	Increase	NA	IncreaseNA
EFR3A	EFR3 homolog A	yes	-0.400138	0.00251317	0.0412899	0	0	0	Decrease	NA	DecreaseNA	1			-0.395504	0.00285641	0.0454315	0	0	Decrease	NA	DecreaseNA
EGFL7	EGF like domain multiple 7	yes	1.24215	0.000294267	0.00685021	0	0	0	Increase	NA	IncreaseNA	1			1.23315	0.0002923	0.0066697	0	0	Increase	NA	IncreaseNA
EGLN1	egl-9 family hypoxia inducible factor 1	yes	0.57579	0.00599871	0.0837387	0	0	0	Increase	NA	IncreaseNA	1			0.57251	0.0072198	0.094909	0	0	Increase	NA	IncreaseNA
EGR1	early growth response 1	yes	-0.896838	0.00103846	0.019372	0	0	0	Decrease	NA	DecreaseNA	1			-0.899467	0.00106612	0.0194174	0	0	Decrease	NA	DecreaseNA				1
EHD1	EH domain containing 1	yes	1.26486	1.3e-07	1.52e-05	0.851008	4.3e-05	0.00475907	Increase	Increase	IncreaseIncrease			1	1.25609	1.55e-07	1.85e-05	0.838289	0.00723213	Increase	Increase	IncreaseIncrease	1	1		1
EIF1AXP1	EIF1AX pseudogene 1	yes	1.12593	0.0001806	0.00455025	0	0	0	Increase	NA	IncreaseNA	1			1.14756	0.00014528	0.00377638	0	0	Increase	NA	IncreaseNA
EIF2S2	eukaryotic translation initiation factor 2 subunit beta	yes	0.624361	4.84e-05	0.00158477	0	0	0	Increase	NA	IncreaseNA	1			0.625561	4.83e-05	0.00158375	0	0	Increase	NA	IncreaseNA
EIF2S2P4	eukaryotic translation initiation factor 2 subunit 2 beta pseudogene 4		0	0	0	0	0	0	NA	NA	NA				0	0	0	-0.607153	0.0983027	NA	Decrease	NADecrease
EIF3I	eukaryotic translation initiation factor 3 subunit I	yes	1.6743	2.94e-08	4.35e-06	1.02445	8.3e-05	0.00753039	Increase	Increase	IncreaseIncrease			1	1.66993	4.52e-08	6.85e-06	1.03739	0.00880159	Increase	Increase	IncreaseIncrease	1	1
EIF4ENIF1	eukaryotic translation initiation factor 4E nuclear import factor 1	yes	-0.480917	0.00655408	0.0895061	0	0	0	Decrease	NA	DecreaseNA	1			0	0	0	0	0	NA	NA	NANA
ELF3-AS1	ELF3 antisense RNA 1	yes	1.25212	0.00016929	0.00431794	0.841211	0.0024748	0.0705053	Increase	Increase	IncreaseIncrease			1	1.26062	0.00015098	0.00387424	0	0	Increase	NA	IncreaseNA
ENAH	ENAH actin regulator	yes	0.620707	0.000105796	0.00290465	0	0	0	Increase	NA	IncreaseNA	1			0.62501	7.56e-05	0.00223584	0	0	Increase	NA	IncreaseNA				1
ENO1	enolase 1	yes	1.3425	1.82e-06	0.000127348	0.980462	3.73e-05	0.00446743	Increase	Increase	IncreaseIncrease			1	1.3443	1.95e-06	0.00013578	0.988201	0.00584757	Increase	Increase	IncreaseIncrease	1	1		1
ENOPH1	enolase-phosphatase 1	yes	1.70662	1.23e-07	1.49e-05	0	0	0	Increase	NA	IncreaseNA	1			1.7116	1.45e-07	1.79e-05	0	0	Increase	NA	IncreaseNA				1
EP400	E1A binding protein p400	yes	0.753188	1.88e-05	0.000743292	0.507779	0.000445269	0.0218636	Increase	Increase	IncreaseIncrease			1	0.753375	1.47e-05	0.00061683	0.505761	0.0245261	Increase	Increase	IncreaseIncrease	1	1		1
EPC1	enhancer of polycomb homolog 1	yes	0.744539	3.56e-06	0.000219327	0	0	0	Increase	NA	IncreaseNA	1			0.743486	3.72e-06	0.00023008	0	0	Increase	NA	IncreaseNA				1
EPS8L1	EPS8 like 1	yes	0.616253	0.000820802	0.0156921	0	0	0	Increase	NA	IncreaseNA	1			0.618966	0.00082451	0.0157304	0	0	Increase	NA	IncreaseNA
EPS8L2	EPS8 like 2	yes	0	0	0	0.482874	0.0025212	0.0712157	NA	Increase	NAIncrease		1		0	0	0	0.468714	0.0983027	NA	Increase	NAIncrease
ERC1	ELKS/RAB6-interacting/CAST family member 1	yes	0.348237	0.00133039	0.0238489	0	0	0	Increase	NA	IncreaseNA	1			0.346005	0.00149074	0.0259422	0	0	Increase	NA	IncreaseNA
ERCC5	ERCC excision repair 5, endonuclease	yes	1.20727	1.58e-07	1.76e-05	0.594663	0.00233205	0.0678954	Increase	Increase	IncreaseIncrease			1	1.19699	2.04e-07	2.31e-05	0.577747	0.089727	Increase	Increase	IncreaseIncrease	1	1
ERICH1	glutamate rich 1	yes	0.826239	4.35e-05	0.001472	0.756014	4e-06	0.00132745	Increase	Increase	IncreaseIncrease			1	0.847341	2.27e-05	0.00087867	0.689435	0.00434611	Increase	Increase	IncreaseIncrease	1	1
ESCO1	establishment of sister chromatid cohesion N-acetyltransferase 1	yes	0.821087	7.77e-08	1.02e-05	0.528345	2.85e-05	0.00382802	Increase	Increase	IncreaseIncrease			1	0.821052	8.33e-08	1.17e-05	0.521037	0.00597226	Increase	Increase	IncreaseIncrease	1	1
ESRP1	epithelial splicing regulatory protein 1	yes	-0.657954	0.00674505	0.0914595	0	0	0	Decrease	NA	DecreaseNA	1			-0.679637	0.00527153	0.0738934	0	0	Decrease	NA	DecreaseNA				1
EXOC6B	exocyst complex component 6B	yes	0.390088	0.00279141	0.0449859	0	0	0	Increase	NA	IncreaseNA	1			0.388055	0.00297702	0.0468851	0	0	Increase	NA	IncreaseNA
EXPH5	exophilin 5	yes	-0.375005	0.0051335	0.0744267	0	0	0	Decrease	NA	DecreaseNA	1			-0.379104	0.0046051	0.0666453	0	0	Decrease	NA	DecreaseNA
EZH2	enhancer of zeste 2 polycomb repressive complex 2 subunit	yes	-0.527784	0.00201895	0.0341359	0	0	0	Decrease	NA	DecreaseNA	1			-0.522073	0.00240195	0.0390536	0	0	Decrease	NA	DecreaseNA
F13A1	coagulation factor XIII A chain	yes	0.689674	0.000191658	0.00478508	0	0	0	Increase	NA	IncreaseNA	1			0.699069	0.00016743	0.00422896	0	0	Increase	NA	IncreaseNA
FAM126A	family with sequence similarity 126 member A	yes	0.737774	4.77e-06	0.000277402	0	0	0	Increase	NA	IncreaseNA	1			0.742587	4.01e-06	0.00024036	0	0	Increase	NA	IncreaseNA
FAM133B	family with sequence similarity 133 member B	yes	1.08452	3.14e-13	3.7e-10	0.635681	9.77e-07	0.000498885	Increase	Increase	IncreaseIncrease			1	1.074	8.12e-13	7.8e-10	0.522246	0.00847	Increase	Increase	IncreaseIncrease	1	1
FAM13A	family with sequence similarity 13 member A	yes	0.447647	0.00269807	0.0438914	0	0	0	Increase	NA	IncreaseNA	1			0.461678	0.00193018	0.0322311	0	0	Increase	NA	IncreaseNA
FAM184A	family with sequence similarity 184 member A	yes	0.392288	0.00214174	0.0356664	0	0	0	Increase	NA	IncreaseNA	1			0.401067	0.00165715	0.0283197	0	0	Increase	NA	IncreaseNA
FAM200B	family with sequence similarity 200 member B	yes	0.840539	0.000568889	0.0114666	0	0	0	Increase	NA	IncreaseNA	1			0.868362	0.00034548	0.00766545	0	0	Increase	NA	IncreaseNA
FAM76B	family with sequence similarity 76 member B	yes	0.732311	5.14e-05	0.00165864	0	0	0	Increase	NA	IncreaseNA	1			0.735736	5.43e-05	0.00173705	0	0	Increase	NA	IncreaseNA
FAU	FAU ubiquitin like and ribosomal protein S30 fusion	yes	1.03214	9.18e-06	0.000442069	0.628797	0.00116278	0.0438851	Increase	Increase	IncreaseIncrease			1	1.0211	1.33e-05	0.00058568	0.619914	0.0586309	Increase	Increase	IncreaseIncrease	1	1
FAXDC2	fatty acid hydroxylase domain containing 2	yes	1.69107	4.67e-07	4.39e-05	0.933332	0.000879987	0.0349782	Increase	Increase	IncreaseIncrease			1	1.68323	6.47e-07	5.9e-05	0.925922	0.0482241	Increase	Increase	IncreaseIncrease	1	1
FBXO22	F-box protein 22	yes	0	0	0	0.964763	4.09e-09	9.05e-06	NA	Increase	NAIncrease		1		0	0	0	0	0	NA	NA	NANA
FBXW5	F-box and WD repeat domain containing 5	yes	1.34393	0.000311696	0.00710008	0	0	0	Increase	NA	IncreaseNA	1			1.3629	0.00030375	0.0069114	0	0	Increase	NA	IncreaseNA
FBXW7	F-box and WD repeat domain containing 7	yes	0.421344	0.00454843	0.0671219	0	0	0	Increase	NA	IncreaseNA	1			0.426653	0.00434011	0.0632663	0	0	Increase	NA	IncreaseNA				1
FHL2	four and a half LIM domains 2	yes	1.35029	7.41e-07	6.25e-05	0	0	0	Increase	NA	IncreaseNA	1			1.3524	6.76e-07	5.97e-05	0	0	Increase	NA	IncreaseNA
FLNA	filamin A	yes	1.48864	4.75e-07	4.41e-05	1.11827	3.66e-06	0.00127934	Increase	Increase	IncreaseIncrease			1	1.48118	6.97e-07	6.09e-05	1.1109	0.00195015	Increase	Increase	IncreaseIncrease	1	1		1
FNDC3B	fibronectin type III domain containing 3B	yes	0.536867	0.000562496	0.0114494	0.3866	0.00202268	0.0631602	Increase	Increase	IncreaseIncrease			1	0.535566	0.00064207	0.012609	0.386165	0.0765804	Increase	Increase	IncreaseIncrease	1	1		1
FRA10AC1	FRA10A associated CGG repeat 1	yes	-0.337648	0.00656349	0.0895061	0	0	0	Decrease	NA	DecreaseNA	1			-0.33575	0.00756924	0.0983756	0	0	Decrease	NA	DecreaseNA
FRG1	FSHD region gene 1	yes	0.643889	8.54e-05	0.00246767	0	0	0	Increase	NA	IncreaseNA	1			0.642965	9.11e-05	0.00256716	0	0	Increase	NA	IncreaseNA
FRMD4B	FERM domain containing 4B	yes	0.575798	0.000121221	0.0032525	0	0	0	Increase	NA	IncreaseNA	1			0.581696	0.0001101	0.00300778	0	0	Increase	NA	IncreaseNA				1
FSTL1	follistatin like 1	yes	-0.44002	0.00424982	0.0635091	0	0	0	Decrease	NA	DecreaseNA	1			-0.441161	0.00443089	0.0644727	0	0	Decrease	NA	DecreaseNA
FZD4	frizzled class receptor 4	yes	1.10671	0.00175985	0.0304256	0	0	0	Increase	NA	IncreaseNA	1			1.14487	0.00128792	0.0228861	0	0	Increase	NA	IncreaseNA
GBP4	guanylate binding protein 4	yes	0.918153	0.000557618	0.0114063	0.728977	0.000896717	0.035431	Increase	Increase	IncreaseIncrease			1	0.903883	0.00077526	0.0149327	0.713855	0.0552888	Increase	Increase	IncreaseIncrease	1	1		1
GCC2	GRIP and coiled-coil domain containing 2	yes	0.34004	0.0010904	0.020114	0	0	0	Increase	NA	IncreaseNA	1			0.340914	0.00112934	0.020384	0	0	Increase	NA	IncreaseNA
GDI2	GDP dissociation inhibitor 2	yes	0	0	0	0.491313	0.000159971	0.011301	NA	Increase	NAIncrease		1		0	0	0	0.457526	0.0271988	NA	Increase	NAIncrease
GDPD5	glycerophosphodiester phosphodiesterase domain containing 5	yes	1.60997	8.79e-12	5.19e-09	0	0	0	Increase	NA	IncreaseNA	1			1.59416	1.95e-11	1.18e-08	0	0	Increase	NA	IncreaseNA
GFPT1	glutamine--fructose-6-phosphate transaminase 1	yes	0.804711	3.34e-06	0.000209406	0	0	0	Increase	NA	IncreaseNA	1			0.798649	3.78e-06	0.00023203	0	0	Increase	NA	IncreaseNA
GGA3	golgi associated, gamma adaptin ear containing, ARF binding protein 3	yes	1.30839	6.26e-06	0.000331535	0.964302	9.39e-05	0.00799233	Increase	Increase	IncreaseIncrease			1	1.31669	5.89e-06	0.00031956	0.978917	0.00880159	Increase	Increase	IncreaseIncrease	1	1
GLDN	gliomedin	yes	0.687428	0.000826503	0.0157378	0	0	0	Increase	NA	IncreaseNA	1			0.679127	0.00093003	0.0173317	0	0	Increase	NA	IncreaseNA				1
GNAI1	G protein subunit alpha i1	yes	1.04483	2.2e-05	0.000845839	0.667826	0.00136118	0.0469014	Increase	Increase	IncreaseIncrease			1	1.04023	2.86e-05	0.00106386	0.67299	0.0579781	Increase	Increase	IncreaseIncrease	1	1
GNAS	GNAS complex locus	yes	0.820947	0.000283076	0.00668384	0	0	0	Increase	NA	IncreaseNA	1			0.823495	0.00028829	0.00659694	0	0	Increase	NA	IncreaseNA				1
GNB4	G protein subunit beta 4	yes	1.16212	3.33e-07	3.36e-05	0.749957	0.000160707	0.011301	Increase	Increase	IncreaseIncrease			1	1.1615	3.5e-07	3.6e-05	0.697715	0.0289111	Increase	Increase	IncreaseIncrease	1	1
GNE	glucosamine (UDP-N-acetyl)-2-epimerase/N-acetylmannosamine kinase	yes	1.27166	4.94e-06	0.000285358	0	0	0	Increase	NA	IncreaseNA	1			1.25982	5.05e-06	0.00028365	0	0	Increase	NA	IncreaseNA
GNG12	G protein subunit gamma 12	yes	0.937078	2.25e-05	0.000861014	0	0	0	Increase	NA	IncreaseNA	1			0	0	0	0	0	NA	NA	NANA
GNL3	G protein nucleolar 3	yes	0.666686	2.86e-05	0.00104254	0	0	0	Increase	NA	IncreaseNA	1			0.666976	3.02e-05	0.00111139	0	0	Increase	NA	IncreaseNA				1
GNL3L	G protein nucleolar 3 like	yes	0.828684	0.000227821	0.00552115	0.721525	8.41e-05	0.00753039	Increase	Increase	IncreaseIncrease			1	1.38476	2.97e-10	1.07e-07	0.709701	0.0108883	Increase	Increase	IncreaseIncrease	1	1
GNPTAB	N-acetylglucosamine-1-phosphate transferase subunits alpha and beta	yes	1.00937	6.57e-06	0.000345894	0.756385	5.26e-05	0.005457	Increase	Increase	IncreaseIncrease			1	1.0047	7.48e-06	0.00038038	0.771348	0.00597226	Increase	Increase	IncreaseIncrease	1	1
GNPTG	N-acetylglucosamine-1-phosphate transferase subunit gamma	yes	1.1805	0.000263911	0.0062852	0	0	0	Increase	NA	IncreaseNA	1			1.18154	0.00027935	0.0064475	0	0	Increase	NA	IncreaseNA				1
GOLGA2	golgin A2	yes	0.390467	0.000744412	0.0144749	0	0	0	Increase	NA	IncreaseNA	1			0.395183	0.00064008	0.0126007	0	0	Increase	NA	IncreaseNA				1
GOLGA8A	golgin A8 family member A	yes	0.64388	0.00177025	0.0305415	0	0	0	Increase	NA	IncreaseNA	1			0.644452	0.0018654	0.0314106	0	0	Increase	NA	IncreaseNA
GPNMB	glycoprotein nmb	yes	0	0	0	-0.689093	0.00258476	0.071996	NA	Decrease	NADecrease		1		0	0	0	0	0	NA	NA	NANA
GSK3B	glycogen synthase kinase 3 beta	yes	0	0	0	-0.434857	0.00380614	0.0935746	NA	Decrease	NADecrease		1		0	0	0	-0.446313	0.0970957	NA	Decrease	NADecrease
GTDC1	glycosyltransferase like domain containing 1	yes	1.01589	6.96e-05	0.00208307	0.717877	0.000729047	0.0316301	Increase	Increase	IncreaseIncrease			1	1.02977	6.1e-05	0.00186276	0.725895	0.0363886	Increase	Increase	IncreaseIncrease	1	1
GTPBP4	GTP binding protein 4	yes	0.565247	0.000647566	0.0128026	0.473028	0.000424963	0.0212098	Increase	Increase	IncreaseIncrease			1	0.557498	0.00078857	0.0151526	0.467555	0.028514	Increase	Increase	IncreaseIncrease	1	1
HERC2	HECT and RLD domain containing E3 ubiquitin protein ligase 2	yes	0.333879	0.0022466	0.0372063	0	0	0	Increase	NA	IncreaseNA	1			0.334405	0.00233038	0.0382543	0	0	Increase	NA	IncreaseNA				1
HEXIM1	HEXIM P-TEFb complex subunit 1	yes	0	0	0	-0.399891	0.00245703	0.0703008	NA	Decrease	NADecrease		1		0	0	0	-0.395739	0.0850799	NA	Decrease	NADecrease
HIST1H1C	H1.2 linker histone, cluster member	yes	1.19269	3.29e-05	0.00116713	0.747891	0.00213229	0.0658333	Increase	Increase	IncreaseIncrease			1	1.17351	4.88e-05	0.00158748	0.74313	0.0798411	Increase	Increase	IncreaseIncrease	1	1
HLA-A	major histocompatibility complex, class I, A	yes	0.84739	0.000743983	0.0144749	0	0	0	Increase	NA	IncreaseNA	1			0.824092	0.00124314	0.0221395	0	0	Increase	NA	IncreaseNA
HNRNPA0	heterogeneous nuclear ribonucleoprotein A0	yes	0.458257	0.00262345	0.0428463	0	0	0	Increase	NA	IncreaseNA	1			0.45971	0.00282031	0.0451249	0	0	Increase	NA	IncreaseNA
HNRNPC	heterogeneous nuclear ribonucleoprotein C	yes	0.62774	1.33e-06	9.87e-05	0.395665	0.000176331	0.0117252	Increase	Increase	IncreaseIncrease			1	0.625506	1.7e-06	0.0001232	0.399883	0.0137888	Increase	Increase	IncreaseIncrease	1	1		1
HOXB-AS1	HOXB cluster antisense RNA 1	yes	0.931782	0.00261976	0.0428463	0	0	0	Increase	NA	IncreaseNA	1			0.933521	0.00289461	0.045857	0	0	Increase	NA	IncreaseNA
HSP90AB1	heat shock protein 90 alpha family class B member 1	yes	0	0	0	0.246375	0.00370726	0.0918237	NA	Increase	NAIncrease		1		0	0	0	0	0	NA	NA	NANA
HSPA4L	heat shock protein family A (Hsp70) member 4 like	yes	0.740977	0.00459473	0.0673243	0	0	0	Increase	NA	IncreaseNA	1			0.731427	0.00532314	0.0744868	0	0	Increase	NA	IncreaseNA
HSPA5	heat shock protein family A (Hsp70) member 5	yes	0.653463	1.16e-05	0.000513506	0.42259	0.000459609	0.0219488	Increase	Increase	IncreaseIncrease			1	0.63862	1.93e-05	0.00077571	0.40905	0.0368871	Increase	Increase	IncreaseIncrease	1	1		1
ICE2	interactor of little elongation complex ELL subunit 2	yes	0	0	0	0.458465	0.00143608	0.048145	NA	Increase	NAIncrease		1		0	0	0	0.440718	0.0779277	NA	Increase	NAIncrease
IER2	immediate early response 2	yes	1.27529	0.00224658	0.0372063	0	0	0	Increase	NA	IncreaseNA	1			1.27034	0.00251663	0.0407531	0	0	Increase	NA	IncreaseNA
IFNGR2	interferon gamma receptor 2		0	0	0	0	0	0	NA	NA	NA				0.544004	0.00648219	0.0872204	0	0	Increase	NA	IncreaseNA
IGF2	insulin like growth factor 2	yes	-0.773353	0.00290106	0.0465522	0	0	0	Decrease	NA	DecreaseNA	1			-0.771688	0.0028127	0.045093	0	0	Decrease	NA	DecreaseNA
IGF2BP1	insulin like growth factor 2 mRNA binding protein 1	yes	1.27519	1.1e-05	0.000504383	0	0	0	Increase	NA	IncreaseNA	1			1.27731	9.69e-06	0.00046323	0	0	Increase	NA	IncreaseNA				1
IGFBP3	insulin like growth factor binding protein 3	yes	0.829251	0.000389049	0.00841649	0	0	0	Increase	NA	IncreaseNA	1			0.824417	0.00046373	0.00972499	0	0	Increase	NA	IncreaseNA				1
IL1R1	interleukin 1 receptor type 1	yes	0.560193	0.000498453	0.0103238	0.407028	0.00174358	0.0559127	Increase	Increase	IncreaseIncrease			1	0.557071	0.00059248	0.0117502	0.399391	0.0779277	Increase	Increase	IncreaseIncrease	1	1
IL6ST	interleukin 6 cytokine family signal transducer	yes	0.442586	0.000770206	0.0149063	0	0	0	Increase	NA	IncreaseNA	1			0.435795	0.00100971	0.0185583	0	0	Increase	NA	IncreaseNA
IMMP1L	inner mitochondrial membrane peptidase subunit 1	yes	1.41435	4.07e-06	0.000245795	1.2708	3.07e-07	0.000226382	Increase	Increase	IncreaseIncrease			1	1.40919	4.83e-06	0.00027721	1.25649	0.00040852	Increase	Increase	IncreaseIncrease	1	1
IMMT	inner membrane mitochondrial protein	yes	0.955871	5.46e-06	0.00030271	0.667257	0.000108014	0.00874387	Increase	Increase	IncreaseIncrease			1	0.938388	8.22e-06	0.00041187	0.644745	0.0146686	Increase	Increase	IncreaseIncrease	1	1
ING5	inhibitor of growth family member 5	yes	0.779796	0.00117433	0.0213759	0.663745	0.000805659	0.0332172	Increase	Increase	IncreaseIncrease			1	0.767061	0.00154549	0.0267529	0.643896	0.0536222	Increase	Increase	IncreaseIncrease	1	1
INPP5D	inositol polyphosphate-5-phosphatase D	yes	1.12628	5.68e-06	0.00031062	0.712197	0.000574346	0.0262932	Increase	Increase	IncreaseIncrease			1	1.14329	3.83e-06	0.00023331	0.730133	0.0250328	Increase	Increase	IncreaseIncrease	1	1
INTS6	integrator complex subunit 6	yes	0.871971	2.19e-06	0.000145065	0	0	0	Increase	NA	IncreaseNA	1			0.91799	5.79e-07	5.41e-05	0	0	Increase	NA	IncreaseNA
IQGAP2	IQ motif containing GTPase activating protein 2	yes	0.358631	0.00368652	0.0564174	0	0	0	Increase	NA	IncreaseNA	1			0.356374	0.00425272	0.0622183	0	0	Increase	NA	IncreaseNA
ITGA1	integrin subunit alpha 1	yes	0.447468	0.0052879	0.076131	0.386382	0.00273383	0.0746797	Increase	Increase	IncreaseIncrease			1	0.451666	0.00463027	0.0667689	0.377068	0.0945654	Increase	Increase	IncreaseIncrease	1	1
ITGA6	integrin subunit alpha 6	yes	-0.45765	0.00492051	0.07159	0	0	0	Decrease	NA	DecreaseNA	1			-0.464063	0.00494183	0.0698817	0	0	Decrease	NA	DecreaseNA
ITGB2	integrin subunit beta 2	yes	0	0	0	0.542781	0.00344741	0.0880151	NA	Increase	NAIncrease		1		0	0	0	0	0	NA	NA	NANA
ITGB3BP	integrin subunit beta 3 binding protein	yes	0	0	0	-0.771357	5.53e-05	0.00564246	NA	Decrease	NADecrease		1		0	0	0	-0.772793	0.00669564	NA	Decrease	NADecrease
ITSN2	intersectin 2	yes	0.898435	5.4e-10	1.65e-07	0.493631	3.77e-05	0.00446743	Increase	Increase	IncreaseIncrease			1	0.898204	7.48e-10	2.22e-07	0.494855	0.00598838	Increase	Increase	IncreaseIncrease	1	1
IWS1	interacts with SUPT6H, CTD assembly factor 1	yes	0.306443	0.00182797	0.0312928	0	0	0	Increase	NA	IncreaseNA	1			0.306167	0.00191238	0.0320674	0	0	Increase	NA	IncreaseNA
JADE1	jade family PHD finger 1	yes	0.814322	0.000496189	0.0103028	0	0	0	Increase	NA	IncreaseNA	1			0.811646	0.00053354	0.0109601	0	0	Increase	NA	IncreaseNA
JAM2	junctional adhesion molecule 2	yes	0.741807	0.00168591	0.0293313	0	0	0	Increase	NA	IncreaseNA	1			0.748331	0.00156659	0.0270017	0	0	Increase	NA	IncreaseNA
JHY	junctional cadherin complex regulator	yes	0	0	0	-0.597615	0.00365429	0.0908508	NA	Decrease	NADecrease		1		0	0	0	-0.621553	0.0835701	NA	Decrease	NADecrease
JMJD1C	jumonji domain containing 1C	yes	0.459891	8.78e-05	0.00251131	0	0	0	Increase	NA	IncreaseNA	1			0.458368	9.97e-05	0.00278189	0	0	Increase	NA	IncreaseNA
JMY	junction mediating and regulatory protein, p53 cofactor	yes	0.85998	5.74e-05	0.00179065	0.528561	0.00266788	0.073483	Increase	Increase	IncreaseIncrease			1	0.860797	5.97e-05	0.00184267	0.528695	0.0842543	Increase	Increase	IncreaseIncrease	1	1
KAT5	lysine acetyltransferase 5		0	0	0	0	0	0	NA	NA	NA				0.73076	0.00596222	0.0824243	0	0	Increase	NA	IncreaseNA
KCNMA1	potassium calcium-activated channel subfamily M alpha 1	yes	1.61292	2.78e-05	0.00102691	0	0	0	Increase	NA	IncreaseNA	1			1.60002	4.3e-05	0.0014498	0	0	Increase	NA	IncreaseNA
KCNQ1OT1	KCNQ1 opposite strand/antisense transcript 1	yes	0.336196	0.000898399	0.016912	0	0	0	Increase	NA	IncreaseNA	1			0.336062	0.0009845	0.0181364	0	0	Increase	NA	IncreaseNA
KCTD5	potassium channel tetramerization domain containing 5	yes	-1.17704	0.00439044	0.0652565	0	0	0	Decrease	NA	DecreaseNA	1			-1.18408	0.00461405	0.0666547	0	0	Decrease	NA	DecreaseNA				1
KIAA0319L	KIAA0319 like	yes	1.14843	1.93e-08	3.18e-06	0.754269	1.34e-05	0.00253476	Increase	Increase	IncreaseIncrease			1	1.16161	1.68e-08	3.38e-06	0.779399	0.00276729	Increase	Increase	IncreaseIncrease	1	1		1
KIAA1109	KIAA1109; FSA,fragile site-associated	yes	0.462067	2.83e-05	0.00103762	0	0	0	Increase	NA	IncreaseNA	1			0.459042	3.84e-05	0.00135859	0	0	Increase	NA	IncreaseNA
KIF1B	kinesin family member 1B	yes	0.642721	8.92e-05	0.00254245	0.418142	0.00235765	0.0683409	Increase	Increase	IncreaseIncrease			1	0.640183	9.87e-05	0.00276125	0.411728	0.085855	Increase	Increase	IncreaseIncrease	1	1		1
KIF2A	kinesin family member 2A	yes	0.424767	0.00327636	0.0511831	0	0	0	Increase	NA	IncreaseNA	1			0.421898	0.00370263	0.0557965	0	0	Increase	NA	IncreaseNA
KLC1	kinesin light chain 1	yes	0.534944	0.00214499	0.0356664	0.436917	0.00223576	0.0675466	Increase	Increase	IncreaseIncrease			1	0.532123	0.00238601	0.0388731	0.429883	0.0842543	Increase	Increase	IncreaseIncrease	1	1		1
KLF2	Kruppel like factor 2	yes	-1.28851	0.000491211	0.0102251	-1.07811	0.000181428	0.011924	Decrease	Decrease	DecreaseDecrease			1	-1.28933	0.00056887	0.0115382	-1.09255	0.0140195	Decrease	Decrease	DecreaseDecrease	1	1
KLF4	Kruppel like factor 4	yes	-0.756325	0.00698459	0.0940075	0	0	0	Decrease	NA	DecreaseNA	1			-0.76068	0.00724487	0.0950829	0	0	Decrease	NA	DecreaseNA				1
KPNA3	karyopherin subunit alpha 3	yes	1.03718	1.82e-06	0.000127348	0.638684	0.000608463	0.0274761	Increase	Increase	IncreaseIncrease			1	1.03262	2.08e-06	0.0001429	0.619981	0.0435352	Increase	Increase	IncreaseIncrease	1	1
KPNA4	karyopherin subunit alpha 4	yes	0.627756	7.7e-05	0.00228011	0	0	0	Increase	NA	IncreaseNA	1			0.63139	7.57e-05	0.00223584	0	0	Increase	NA	IncreaseNA
KRT23	keratin 23	yes	-0.721709	0.0041837	0.0628076	0	0	0	Decrease	NA	DecreaseNA	1			-0.708688	0.00483487	0.0689763	0	0	Decrease	NA	DecreaseNA				1
KSR1	kinase suppressor of ras 1	yes	1.10937	0.000293003	0.00684004	0	0	0	Increase	NA	IncreaseNA	1			1.0938	0.00034508	0.00766545	0	0	Increase	NA	IncreaseNA
L3MBTL2	L3MBTL histone methyl-lysine binding protein 2	yes	1.36755	0.000145566	0.00377103	0	0	0	Increase	NA	IncreaseNA	1			1.43009	8.14e-05	0.00234928	0	0	Increase	NA	IncreaseNA
LAMA5	laminin subunit alpha 5	yes	-0.491708	0.00639606	0.088095	0	0	0	Decrease	NA	DecreaseNA	1			-0.481157	0.00739238	0.0967029	0	0	Decrease	NA	DecreaseNA				1
LAMB1	laminin subunit beta 1	yes	0.398292	0.00709481	0.0950267	0	0	0	Increase	NA	IncreaseNA	1			0.400301	0.0062529	0.0848366	0	0	Increase	NA	IncreaseNA				1
LAMC1	laminin subunit gamma 1	yes	0.561875	0.00131874	0.0236915	0	0	0	Increase	NA	IncreaseNA	1			0.55515	0.00157527	0.0270933	0	0	Increase	NA	IncreaseNA				1
LAMC3	laminin subunit gamma 3	yes	1.36916	0.00547322	0.0778497	0	0	0	Increase	NA	IncreaseNA	1			1.36791	0.00639187	0.0862849	0	0	Increase	NA	IncreaseNA				1
LAMP1	lysosomal associated membrane protein 1	yes	0.817819	0.000520697	0.0107041	0	0	0	Increase	NA	IncreaseNA	1			0.820997	0.00057716	0.011613	0	0	Increase	NA	IncreaseNA
LARP1B	La ribonucleoprotein 1B	yes	0.438609	0.000242442	0.00581215	0	0	0	Increase	NA	IncreaseNA	1			0.445005	0.00020951	0.00516183	0.284521	0.0981078	Increase	Increase	IncreaseIncrease	1
LARS	leucyl-tRNA synthetase	yes	0.473274	0.000221598	0.00538613	0	0	0	Increase	NA	IncreaseNA	1			0.469483	0.00025343	0.00598821	0	0	Increase	NA	IncreaseNA
LCAL1	lung cancer associated lncRNA 1	yes	0.839587	0.00361884	0.0556911	0	0	0	Increase	NA	IncreaseNA	1			0.83291	0.00422072	0.061976	0	0	Increase	NA	IncreaseNA
LGR4	leucine rich repeat containing G protein-coupled receptor 4	yes	-0.444303	0.00643806	0.088379	0	0	0	Decrease	NA	DecreaseNA	1			-0.44672	0.00582306	0.0807786	0	0	Decrease	NA	DecreaseNA				1
LINC00472	long intergenic non-protein coding RNA 472	yes	0.574457	0.00203124	0.0341877	0.558702	0.000176638	0.0117252	Increase	Increase	IncreaseIncrease			1	0.574006	0.00224592	0.0369656	0.569285	0.0133752	Increase	Increase	IncreaseIncrease	1	1
LIPG	lipase G, endothelial type	yes	0.856498	0.00168471	0.0293313	0	0	0	Increase	NA	IncreaseNA	1			0.849904	0.00204533	0.0340125	0	0	Increase	NA	IncreaseNA
LMBR1L	limb development membrane protein 1 like	yes	1.14633	0.0052235	0.0753351	0	0	0	Increase	NA	IncreaseNA	1			1.12851	0.0068239	0.0908948	0	0	Increase	NA	IncreaseNA
LNPEP	leucyl and cystinyl aminopeptidase	yes	0.698988	0.000386701	0.00838766	0	0	0	Increase	NA	IncreaseNA	1			0.680629	0.00057727	0.011613	0	0	Increase	NA	IncreaseNA
LPCAT1	lysophosphatidylcholine acyltransferase 1	yes	1.3254	1.21e-05	0.000524379	0	0	0	Increase	NA	IncreaseNA	1			1.33265	1.32e-05	0.00058425	0.842531	0.0593552	Increase	Increase	IncreaseIncrease	1
LTBP1	latent transforming growth factor beta binding protein 1	yes	1.17251	0.00321621	0.0505299	0	0	0	Increase	NA	IncreaseNA	1			1.17963	0.00312976	0.0490024	0	0	Increase	NA	IncreaseNA				1
LUC7L	LUC7 like	yes	0.494786	6.71e-05	0.00201559	0.290119	0.00411217	0.098886	Increase	Increase	IncreaseIncrease			1	0.499376	5.9e-05	0.00183785	0	0	Increase	NA	IncreaseNA
LUZP1	leucine zipper protein 1	yes	0.628839	0.000465923	0.00974781	0.507658	0.000524312	0.0241693	Increase	Increase	IncreaseIncrease			1	0.618223	0.00058587	0.0116956	0.497951	0.0354359	Increase	Increase	IncreaseIncrease	1	1		1
MACF1	microtubule actin crosslinking factor 1	yes	0.390616	3.12e-05	0.0011122	0.246058	0.00125371	0.0454761	Increase	Increase	IncreaseIncrease			1	0.389005	3.9e-05	0.00136917	0.243558	0.058821	Increase	Increase	IncreaseIncrease	1	1		1
MADD	MAP kinase activating death domain	yes	1.04694	0.0025297	0.041479	0	0	0	Increase	NA	IncreaseNA	1			1.04722	0.0027203	0.0436989	0	0	Increase	NA	IncreaseNA				1
MAN2A1	mannosidase alpha class 2A member 1	yes	0.905912	7.72e-06	0.000391631	0.596631	0.000400312	0.0204405	Increase	Increase	IncreaseIncrease			1	0.911558	8.26e-06	0.00041187	0.599174	0.0250328	Increase	Increase	IncreaseIncrease	1	1		1
MANSC1	MANSC domain containing 1	yes	-0.805545	0.00368035	0.0564174	0	0	0	Decrease	NA	DecreaseNA	1			-0.823344	0.00329328	0.0511637	0	0	Decrease	NA	DecreaseNA
MAP3K8	mitogen-activated protein kinase kinase kinase 8	yes	0.758607	0.000321538	0.00717334	0.656813	0.000138227	0.0104267	Increase	Increase	IncreaseIncrease			1	0.760148	0.00031966	0.00721199	0.641663	0.0162088	Increase	Increase	IncreaseIncrease	1	1
MAPKAPK2	MAPK activated protein kinase 2	yes	1.28676	1.3e-05	0.000556491	1.0451	1.64e-05	0.00278497	Increase	Increase	IncreaseIncrease			1	1.23953	3.57e-05	0.00129238	1.07482	0.00312315	Increase	Increase	IncreaseIncrease	1	1
MBD1	methyl-CpG binding domain protein 1	yes	1.12763	0.000314613	0.00710008	0.867035	0.000868684	0.0347369	Increase	Increase	IncreaseIncrease			1	1.113	0.00039808	0.00861837	0.862607	0.046134	Increase	Increase	IncreaseIncrease	1	1		1
MCL1	MCL1 apoptosis regulator, BCL2 family member	yes	0.62875	0.000125088	0.00332647	0.550969	2.88e-05	0.00382802	Increase	Increase	IncreaseIncrease			1	0.626128	0.00015551	0.00397775	0.553256	0.00569539	Increase	Increase	IncreaseIncrease	1	1		1
MCM3AP	minichromosome maintenance complex component 3 associated protein	yes	1.44263	2.12e-11	1.06e-08	0.932538	6.26e-07	0.000377648	Increase	Increase	IncreaseIncrease			1	1.44886	2.2e-11	1.18e-08	0.96603	0.00030049	Increase	Increase	IncreaseIncrease	1	1		1
MED1	mediator complex subunit 1	yes	0.696421	3.1e-05	0.0011122	0	0	0	Increase	NA	IncreaseNA	1			0.695606	3.07e-05	0.00112707	0	0	Increase	NA	IncreaseNA
MED13L	mediator complex subunit 13L		0	0	0	0	0	0	NA	NA	NA				0	0	0	-0.275075	0.0850799	NA	Decrease	NADecrease
MEG3	maternally expressed 3	yes	0.619602	0.000584779	0.0117012	0	0	0	Increase	NA	IncreaseNA	1			0.616193	0.00068722	0.0133975	0	0	Increase	NA	IncreaseNA
METAP2	methionyl aminopeptidase 2	yes	0.676166	1.06e-06	8.26e-05	0.336707	0.00308354	0.0817121	Increase	Increase	IncreaseIncrease			1	0.669135	1.33e-06	9.95e-05	0	0	Increase	NA	IncreaseNA
MFSD4B	major facilitator superfamily domain containing 4B	yes	0.4124	0.00594623	0.0832876	0	0	0	Increase	NA	IncreaseNA	1			0.416079	0.00546024	0.0762725	0	0	Increase	NA	IncreaseNA
MICU3	mitochondrial calcium uptake family member 3	yes	-0.516827	0.000365857	0.00799853	0	0	0	Decrease	NA	DecreaseNA	1			-0.501051	0.00050766	0.0105092	0	0	Decrease	NA	DecreaseNA
MINDY3	MINDY lysine 48 deubiquitinase 3	yes	0.956636	1.56e-05	0.000643595	0	0	0	Increase	NA	IncreaseNA	1			0.957894	1.83e-05	0.00074086	0	0	Increase	NA	IncreaseNA
MLF2	myeloid leukemia factor 2	yes	0.657924	0.00700207	0.0940896	0	0	0	Increase	NA	IncreaseNA	1			0.660749	0.00686422	0.0912805	0	0	Increase	NA	IncreaseNA
MLLT10	MLLT10 histone lysine methyltransferase DOT1L cofactor	yes	0.913027	1e-08	2.07e-06	0.600974	4.73e-06	0.00136469	Increase	Increase	IncreaseIncrease			1	0.902037	1.74e-08	3.41e-06	0.582906	0.00312315	Increase	Increase	IncreaseIncrease	1	1
MMD	monocyte to macrophage differentiation associated	yes	1.04733	0.00031617	0.00710008	0	0	0	Increase	NA	IncreaseNA	1			1.04009	0.0003453	0.00766545	0	0	Increase	NA	IncreaseNA
MNS1	meiosis specific nuclear structural 1	yes	1.00372	6.14e-05	0.00187372	0	0	0	Increase	NA	IncreaseNA	1			0.989704	8.58e-05	0.00245265	0	0	Increase	NA	IncreaseNA				1
MNT	MAX network transcriptional repressor	yes	0.717403	0.000611619	0.0121793	0	0	0	Increase	NA	IncreaseNA	1			0.722539	0.00058985	0.0117268	0	0	Increase	NA	IncreaseNA
MOCS1	molybdenum cofactor synthesis 1	yes	1.16699	0.002141	0.0356664	0	0	0	Increase	NA	IncreaseNA	1			1.12556	0.00318379	0.0497336	0	0	Increase	NA	IncreaseNA
MORF4L1	mortality factor 4 like 1	yes	0.65256	7.06e-06	0.000362699	0	0	0	Increase	NA	IncreaseNA	1			0.654426	7.8e-06	0.0003939	0	0	Increase	NA	IncreaseNA
MPHOSPH8	M-phase phosphoprotein 8	yes	0.598134	1.66e-06	0.000119247	0.319796	0.00192556	0.0605775	Increase	Increase	IncreaseIncrease			1	0.596934	1.96e-06	0.00013578	0.311519	0.083092	Increase	Increase	IncreaseIncrease	1	1
MPP7	MAGUK p55 scaffold protein 7	yes	0.671617	0.00733777	0.0976479	0	0	0	Increase	NA	IncreaseNA	1			0.665978	0.00762142	0.0985753	0	0	Increase	NA	IncreaseNA
MRC1	mannose receptor C-type 1	yes	0.747782	5.77e-05	0.001793	0	0	0	Increase	NA	IncreaseNA	1			0.752621	5.55e-05	0.00176794	0	0	Increase	NA	IncreaseNA
MRE11	MRE11 homolog, double strand break repair nuclease	yes	0.554161	0.00346155	0.0537712	0.504251	0.000981592	0.0383283	Increase	Increase	IncreaseIncrease			1	0.555537	0.00352054	0.0535746	0.512842	0.0415922	Increase	Increase	IncreaseIncrease	1	1		1
MRPL35	mitochondrial ribosomal protein L35		0	0	0	0	0	0	NA	NA	NA				0.831857	0.00760095	0.0984691	0	0	Increase	NA	IncreaseNA
MRPS16	mitochondrial ribosomal protein S16	yes	0.966963	0.000361687	0.00792833	0.886025	6.63e-05	0.0066491	Increase	Increase	IncreaseIncrease			1	0.964338	0.0004277	0.00913629	0.894897	0.00796847	Increase	Increase	IncreaseIncrease	1	1
MRPS26	mitochondrial ribosomal protein S26	yes	1.06729	0.000102774	0.00284054	0.73535	0.00166683	0.0542275	Increase	Increase	IncreaseIncrease			1	1.07607	9.04e-05	0.00255793	0.699257	0.085855	Increase	Increase	IncreaseIncrease	1	1
MRPS31P5	mitochondrial ribosomal protein S31 pseudogene 5	yes	0.929235	0.00104811	0.0194643	0	0	0	Increase	NA	IncreaseNA	1			0.942795	0.00097497	0.0180171	0	0	Increase	NA	IncreaseNA
MRPS35	mitochondrial ribosomal protein S35	yes	0.514831	0.00733663	0.0976479	0	0	0	Increase	NA	IncreaseNA	1			0.523883	0.00664964	0.0891497	0	0	Increase	NA	IncreaseNA
MRTFB	myocardin related transcription factor B	yes	0.622528	0.00119452	0.0216957	0	0	0	Increase	NA	IncreaseNA	1			0.618633	0.00132902	0.0234942	0	0	Increase	NA	IncreaseNA				1
MS4A4A	membrane spanning 4-domains A4A	yes	0.918931	0.000332321	0.00738253	0	0	0	Increase	NA	IncreaseNA	1			0.902722	0.00053293	0.0109601	0	0	Increase	NA	IncreaseNA
MT-CO3	mitochondrially encoded cytochrome c oxidase III	yes	0.378761	0.000728998	0.0142422	0	0	0	Increase	NA	IncreaseNA	1			0.374313	0.00081736	0.0156309	0	0	Increase	NA	IncreaseNA
MT-ND4L	mitochondrially encoded NADH:ubiquinone oxidoreductase core subunit 4L	yes	-0.222532	0.00711896	0.0951959	0	0	0	Decrease	NA	DecreaseNA	1			-0.221177	0.00754031	0.0981585	0	0	Decrease	NA	DecreaseNA
MT-TQ	mitochondrially encoded tRNA-Gln (CAA/G)	yes	-0.900289	0.00453777	0.0671219	0	0	0	Decrease	NA	DecreaseNA	1			-0.911404	0.00359654	0.0545046	0	0	Decrease	NA	DecreaseNA
MTAP	methylthioadenosine phosphorylase	yes	1.02919	4.31e-06	0.000254998	0.61403	0.00169625	0.0546589	Increase	Increase	IncreaseIncrease			1	1.03938	3.98e-06	0.00024036	0.588428	0.085855	Increase	Increase	IncreaseIncrease	1	1
MTIF3	mitochondrial translational initiation factor 3	yes	0.853048	3.69e-07	3.63e-05	0.487846	0.000458154	0.0219488	Increase	Increase	IncreaseIncrease			1	0.853495	4.4e-07	4.37e-05	0.495863	0.0245261	Increase	Increase	IncreaseIncrease	1	1		1
MTMR4	myotubularin related protein 4	yes	1.01141	2.1e-05	0.000818362	0	0	0	Increase	NA	IncreaseNA	1			1.00419	2.67e-05	0.00100515	0	0	Increase	NA	IncreaseNA
MTRNR2L12	MT-RNR2 like 12 (pseudogene)	yes	1.54441	4.32e-05	0.00147039	0	0	0	Increase	NA	IncreaseNA	1			1.43664	0.00013666	0.00357536	0	0	Increase	NA	IncreaseNA
MTUS1	microtubule associated scaffold protein 1	yes	0.66622	4.39e-05	0.00147566	0.426512	0.00125275	0.0454761	Increase	Increase	IncreaseIncrease			1	0.650668	5.84e-05	0.00183099	0.412104	0.0626516	Increase	Increase	IncreaseIncrease	1	1		1
MUC15	mucin 15, cell surface associated	yes	0	0	0	-0.551244	0.00388461	0.0948016	NA	Decrease	NADecrease		1		0	0	0	-0.565545	0.0899637	NA	Decrease	NADecrease
MUC20-OT1	MUC20 overlapping transcript	yes	0.748701	0.000140473	0.00366205	0	0	0	Increase	NA	IncreaseNA	1			0.751351	0.00014858	0.00383722	0	0	Increase	NA	IncreaseNA
MYO10	myosin X	yes	0.843522	5.14e-06	0.000294973	0.618878	4.73e-05	0.00506508	Increase	Increase	IncreaseIncrease			1	0.844762	5.99e-06	0.00031956	0.620119	0.00667394	Increase	Increase	IncreaseIncrease	1	1		1
MYO9B	myosin IXB	yes	0.822852	0.000342386	0.00758573	0	0	0	Increase	NA	IncreaseNA	1			0.840654	0.00026113	0.00611489	0	0	Increase	NA	IncreaseNA				1
MYT1L	myelin transcription factor 1 like	yes	1.03629	0.000216849	0.00530189	0	0	0	Increase	NA	IncreaseNA	1			1.03969	0.00024455	0.00584585	0	0	Increase	NA	IncreaseNA				1
NACA	nascent polypeptide associated complex subunit alpha	yes	0.932018	7.37e-08	9.82e-06	0.563811	9.74e-05	0.00818587	Increase	Increase	IncreaseIncrease			1	0.928309	1.13e-07	1.48e-05	0.562558	0.0108883	Increase	Increase	IncreaseIncrease	1	1
NAP1L4	nucleosome assembly protein 1 like 4	yes	0.396994	0.00531878	0.0764424	0	0	0	Increase	NA	IncreaseNA	1			0.399168	0.0047136	0.0676065	0	0	Increase	NA	IncreaseNA				1
NAPG	NSF attachment protein gamma	yes	0.701979	4.86e-05	0.00158477	0	0	0	Increase	NA	IncreaseNA	1			0.705445	4.5e-05	0.00150113	0	0	Increase	NA	IncreaseNA
NCBP2-AS2	NCBP2 antisense 2 (head to head)	yes	0.998986	0.00318765	0.0502725	0	0	0	Increase	NA	IncreaseNA	1			1.01025	0.00299934	0.0471443	0	0	Increase	NA	IncreaseNA
NCBP3	nuclear cap binding subunit 3		0	0	0	0	0	0	NA	NA	NA				0.343998	0.00759539	0.0984691	0	0	Increase	NA	IncreaseNA
NEK11	NIMA related kinase 11	yes	-1.07986	0.00114106	0.0209549	0	0	0	Decrease	NA	DecreaseNA	1			-1.08824	0.00106335	0.0194109	0	0	Decrease	NA	DecreaseNA
NFIC	nuclear factor I C	yes	0.844891	1.92e-05	0.000756559	0.537716	0.00110733	0.0422441	Increase	Increase	IncreaseIncrease			1	0.841003	2.65e-05	0.00100348	0.543991	0.0482241	Increase	Increase	IncreaseIncrease	1	1
NID2	nidogen 2	yes	0.901482	0.00030816	0.00710008	0	0	0	Increase	NA	IncreaseNA	1			0.915478	0.00025349	0.00598821	0	0	Increase	NA	IncreaseNA				1
NIPSNAP2	nipsnap homolog 2	yes	1.10666	9.61e-05	0.00271032	0	0	0	Increase	NA	IncreaseNA	1			1.17779	3.62e-05	0.00130458	0	0	Increase	NA	IncreaseNA
NOP53	NOP53 ribosome biogenesis factor	yes	1.39593	1.56e-06	0.000113637	0.736159	0.00318914	0.0836739	Increase	Increase	IncreaseIncrease			1	1.42524	1.03e-06	8.22e-05	0	0	Increase	NA	IncreaseNA				1
NR2F1	nuclear receptor subfamily 2 group F member 1	yes	0.827058	3.48e-06	0.000216121	0	0	0	Increase	NA	IncreaseNA	1			0.81029	4.91e-06	0.0002796	0	0	Increase	NA	IncreaseNA
NRBP1	nuclear receptor binding protein 1	yes	0.51561	0.00736639	0.0978712	0	0	0	Increase	NA	IncreaseNA	1			0.529488	0.006111	0.0835042	0	0	Increase	NA	IncreaseNA
NRP1	neuropilin 1	yes	0.454366	0.00292659	0.0468708	0	0	0	Increase	NA	IncreaseNA	1			0.448507	0.00349466	0.053567	0	0	Increase	NA	IncreaseNA				1
NSL1	NSL1 component of MIS12 kinetochore complex		0	0	0	0	0	0	NA	NA	NA				-0.503754	0.00735969	0.0964324	0	0	Decrease	NA	DecreaseNA
NUB1	negative regulator of ubiquitin like proteins 1	yes	1.00693	2.14e-10	7.68e-08	0.662796	3.63e-07	0.000241207	Increase	Increase	IncreaseIncrease			1	1.00017	3.07e-10	1.07e-07	0.656402	0.00040852	Increase	Increase	IncreaseIncrease	1	1
NUCB1	nucleobindin 1	yes	0	0	0	-0.554504	0.00273119	0.0746797	NA	Decrease	NADecrease		1		0	0	0	-0.587998	0.0620704	NA	Decrease	NADecrease
NUCKS1	nuclear casein kinase and cyclin dependent kinase substrate 1	yes	0.364965	0.00198905	0.0337526	0	0	0	Increase	NA	IncreaseNA	1			0.364909	0.00208246	0.0344163	0	0	Increase	NA	IncreaseNA
NUF2	NUF2 component of NDC80 kinetochore complex	yes	-1.07317	0.00177758	0.0306041	0	0	0	Decrease	NA	DecreaseNA	1			-1.11332	0.00133091	0.0234942	0	0	Decrease	NA	DecreaseNA				1
OAZ1	ornithine decarboxylase antizyme 1	yes	0.771806	0.000889326	0.0167794	0	0	0	Increase	NA	IncreaseNA	1			0.763596	0.00097578	0.0180171	0	0	Increase	NA	IncreaseNA
OCIAD1	OCIA domain containing 1	yes	1.15323	2.05e-11	1.06e-08	0.780313	1.05e-07	0.000106601	Increase	Increase	IncreaseIncrease			1	1.15749	2.23e-11	1.18e-08	0.788783	0.00014546	Increase	Increase	IncreaseIncrease	1	1
OGFOD1	2-oxoglutarate and iron dependent oxygenase domain containing 1	yes	0.970546	0.00018481	0.00462809	0	0	0	Increase	NA	IncreaseNA	1			0.968433	0.00021572	0.00526654	0	0	Increase	NA	IncreaseNA
OIP5-AS1	OIP5 antisense RNA 1	yes	0.55071	0.00021944	0.00534942	0.39025	0.0016747	0.0542275	Increase	Increase	IncreaseIncrease			1	0.553675	0.00022099	0.00535844	0.381765	0.0781598	Increase	Increase	IncreaseIncrease	1	1
OPTN	optineurin	yes	1.58228	2e-15	4.14e-12	0.725725	1.17e-05	0.00242289	Increase	Increase	IncreaseIncrease			1	1.61782	1.02e-15	2.04e-12	0.733164	0.00312315	Increase	Increase	IncreaseIncrease	1	1
OSBPL8	oxysterol binding protein like 8	yes	0.8162	2.72e-05	0.00101156	0.525727	0.00103017	0.0397575	Increase	Increase	IncreaseIncrease			1	0.826546	2.03e-05	0.00080192	0.511065	0.0579781	Increase	Increase	IncreaseIncrease	1	1
OTUD5	OTU deubiquitinase 5	yes	1.57652	4.31e-05	0.00147039	0	0	0	Increase	NA	IncreaseNA	1			1.55164	6.04e-05	0.00185121	0	0	Increase	NA	IncreaseNA
P2RY1	purinergic receptor P2Y1	yes	1.20545	2.76e-05	0.00102287	0.781501	0.00129831	0.0464848	Increase	Increase	IncreaseIncrease			1	1.20894	2.69e-05	0.00101039	0.821661	0.0376594	Increase	Increase	IncreaseIncrease	1	1		1
P3H4	prolyl 3-hydroxylase family member 4 (inactive)	yes	1.06952	0.00105775	0.0195992	0.782219	0.00379889	0.0935746	Increase	Increase	IncreaseIncrease			1	1.08532	0.00094663	0.0176004	0	0	Increase	NA	IncreaseNA
PABPN1	poly(A) binding protein nuclear 1	yes	1.34788	2.76e-10	9.49e-08	0.87732	1.12e-06	0.000526346	Increase	Increase	IncreaseIncrease			1	1.3201	6.52e-10	2.02e-07	0.843314	0.00144512	Increase	Increase	IncreaseIncrease	1	1		1
PAFAH1B1	platelet activating factor acetylhydrolase 1b regulatory subunit 1	yes	0.672646	1.56e-05	0.000643595	0.459116	0.000451238	0.0218636	Increase	Increase	IncreaseIncrease			1	0.677262	1.43e-05	0.00060483	0.464662	0.0245261	Increase	Increase	IncreaseIncrease	1	1
PAFAH1B2	platelet activating factor acetylhydrolase 1b catalytic subunit 2	yes	1.13257	1.33e-07	1.53e-05	0.751131	4.37e-05	0.00475907	Increase	Increase	IncreaseIncrease			1	1.12104	1.51e-07	1.84e-05	0.750039	0.0060689	Increase	Increase	IncreaseIncrease	1	1
PAGE4	PAGE family member 4	yes	0.81635	0.000360263	0.00791811	0	0	0	Increase	NA	IncreaseNA	1			0.79916	0.0005058	0.0104976	0	0	Increase	NA	IncreaseNA
PAN2	poly(A) specific ribonuclease subunit PAN2	yes	0.990186	0.00444005	0.0658754	0	0	0	Increase	NA	IncreaseNA	1			0.983318	0.00501856	0.0705938	0	0	Increase	NA	IncreaseNA				1
PAPOLA	poly(A) polymerase alpha	yes	0.404111	0.00101912	0.0190543	0	0	0	Increase	NA	IncreaseNA	1			0.406201	0.00096565	0.0179124	0	0	Increase	NA	IncreaseNA
PAQR7	progestin and adipoQ receptor family member 7	yes	1.38939	0.000140401	0.00366205	1.18942	6.81e-05	0.0066491	Increase	Increase	IncreaseIncrease			1	1.35495	0.00025785	0.0060557	1.17897	0.0100438	Increase	Increase	IncreaseIncrease	1	1
PARP11	poly(ADP-ribose) polymerase family member 11	yes	0.994441	5.37e-06	0.00030271	0.653613	0.000391614	0.0203802	Increase	Increase	IncreaseIncrease			1	0.990332	6.13e-06	0.00032366	0.653855	0.0245261	Increase	Increase	IncreaseIncrease	1	1
PARP14	poly(ADP-ribose) polymerase family member 14	yes	0.443805	0.001111	0.0204483	0.325609	0.00351567	0.0890726	Increase	Increase	IncreaseIncrease			1	0.445957	0.00104246	0.019073	0.347587	0.0645623	Increase	Increase	IncreaseIncrease	1	1
PBX1	PBX homeobox 1	yes	0.577268	0.0039479	0.0596443	0.5122	0.00178331	0.0567743	Increase	Increase	IncreaseIncrease			1	0.575048	0.00475785	0.0681196	0.504433	0.0823951	Increase	Increase	IncreaseIncrease	1	1
PCBP2	poly(rC) binding protein 2	yes	0.532566	0.000463233	0.00971614	0	0	0	Increase	NA	IncreaseNA	1			0.532516	0.00045091	0.00955602	0	0	Increase	NA	IncreaseNA
PCDH11Y	protocadherin 11 Y-linked	yes	1.01328	0.000540155	0.0110765	0	0	0	Increase	NA	IncreaseNA	1			1.02843	0.00044558	0.00949307	0	0	Increase	NA	IncreaseNA
PCM1	pericentriolar material 1	yes	0.599752	1.48e-08	2.65e-06	0.371095	1.91e-05	0.00299745	Increase	Increase	IncreaseIncrease			1	0.601876	1.63e-08	3.38e-06	0.372647	0.00428834	Increase	Increase	IncreaseIncrease	1	1		1
PCYT1A	phosphate cytidylyltransferase 1A, choline	yes	0.572328	0.000462862	0.00971614	0.448102	0.000787116	0.0327374	Increase	Increase	IncreaseIncrease			1	0.5661	0.00056177	0.0114522	0.43712	0.0482241	Increase	Increase	IncreaseIncrease	1	1
PDCD10	programmed cell death 10	yes	0.581978	0.000451363	0.0095398	0	0	0	Increase	NA	IncreaseNA	1			0.586958	0.00045849	0.00966561	0	0	Increase	NA	IncreaseNA
PDCD7	programmed cell death 7	yes	0.775772	7.15e-06	0.000364832	0	0	0	Increase	NA	IncreaseNA	1			0.772242	8.86e-06	0.00043391	0	0	Increase	NA	IncreaseNA
PDE10A	phosphodiesterase 10A	yes	0.846588	6.41e-05	0.00194835	0	0	0	Increase	NA	IncreaseNA	1			0.838278	8.02e-05	0.00232675	0	0	Increase	NA	IncreaseNA				1
PDS5A	PDS5 cohesin associated factor A	yes	0.483891	0.000379534	0.00825387	0	0	0	Increase	NA	IncreaseNA	1			0.493816	0.00026638	0.00620167	0	0	Increase	NA	IncreaseNA
PDXDC1	pyridoxal dependent decarboxylase domain containing 1	yes	0.349683	0.00747882	0.0989283	0	0	0	Increase	NA	IncreaseNA	1			0	0	0	0	0	NA	NA	NANA
PEX26	peroxisomal biogenesis factor 26	yes	1.05756	0.000106997	0.00292789	0.760692	0.000991922	0.0385051	Increase	Increase	IncreaseIncrease			1	1.06034	0.00011188	0.00302557	0.785141	0.0368709	Increase	Increase	IncreaseIncrease	1	1
PFDN2	prefoldin subunit 2	yes	1.84955	1.17e-08	2.26e-06	1.10004	4.91e-05	0.00517289	Increase	Increase	IncreaseIncrease			1	1.82204	1.84e-08	3.43e-06	1.06613	0.00927387	Increase	Increase	IncreaseIncrease	1	1
PFKL	phosphofructokinase, liver type	yes	1.38954	0.000437897	0.00932675	0	0	0	Increase	NA	IncreaseNA	1			1.35643	0.00076101	0.0146932	0	0	Increase	NA	IncreaseNA
PGM5P2	phosphoglucomutase 5 pseudogene 2	yes	0.511962	0.000374125	0.00815769	0	0	0	Increase	NA	IncreaseNA	1			0.513295	0.00037358	0.00817594	0	0	Increase	NA	IncreaseNA
PHACTR2	phosphatase and actin regulator 2	yes	0.405001	0.000724607	0.0141965	0	0	0	Increase	NA	IncreaseNA	1			0.408687	0.00060375	0.011944	0	0	Increase	NA	IncreaseNA
PHF3	PHD finger protein 3	yes	0.472644	1.81e-06	0.000127348	0	0	0	Increase	NA	IncreaseNA	1			0.473077	2.13e-06	0.00014391	0	0	Increase	NA	IncreaseNA
PHIP	pleckstrin homology domain interacting protein	yes	0.401456	0.000417037	0.00892849	0	0	0	Increase	NA	IncreaseNA	1			0.394981	0.00052838	0.0109099	0	0	Increase	NA	IncreaseNA
PIAS1	protein inhibitor of activated STAT 1	yes	0.501764	0.00169365	0.029404	0	0	0	Increase	NA	IncreaseNA	1			0.504506	0.00170697	0.0291092	0	0	Increase	NA	IncreaseNA				1
PIK3C2A	phosphatidylinositol-4-phosphate 3-kinase catalytic subunit type 2 alpha	yes	0.600432	7.49e-05	0.00223344	0.402886	0.00136416	0.0469014	Increase	Increase	IncreaseIncrease			1	0.596634	8.75e-05	0.00249183	0.405867	0.0548089	Increase	Increase	IncreaseIncrease	1	1		1
PILRB	paired immunoglobin like type 2 receptor beta	yes	0.635916	0.00309974	0.0491675	0	0	0	Increase	NA	IncreaseNA	1			0.634235	0.00338306	0.0522552	0	0	Increase	NA	IncreaseNA
PIM1	Pim-1 proto-oncogene, serine/threonine kinase	yes	-1.14828	0.00121806	0.0220746	0	0	0	Decrease	NA	DecreaseNA	1			-1.17228	0.00111377	0.0201481	0	0	Decrease	NA	DecreaseNA				1
PIP4K2A	phosphatidylinositol-5-phosphate 4-kinase type 2 alpha	yes	1.08408	0.000399513	0.0086203	0.813323	0.00126206	0.0455303	Increase	Increase	IncreaseIncrease			1	1.08445	0.00042141	0.00905026	0.794634	0.0645623	Increase	Increase	IncreaseIncrease	1	1
PLAA	phospholipase A2 activating protein	yes	1.13304	0.00144401	0.0257184	0	0	0	Increase	NA	IncreaseNA	1			1.11591	0.00181225	0.0306441	0	0	Increase	NA	IncreaseNA
PLXNA2	plexin A2	yes	0.935163	0.000130454	0.00343334	0	0	0	Increase	NA	IncreaseNA	1			0.935975	0.00014814	0.00383722	0	0	Increase	NA	IncreaseNA				1
PNISR	PNN interacting serine and arginine rich protein	yes	0.232133	0.00301554	0.0480162	0	0	0	Increase	NA	IncreaseNA	1			0.229042	0.00352183	0.0535746	0	0	Increase	NA	IncreaseNA
PNPLA8	patatin like phospholipase domain containing 8	yes	0.740588	8.75e-06	0.000428049	0.425636	0.00233029	0.0678954	Increase	Increase	IncreaseIncrease			1	0.74701	8.65e-06	0.00042631	0.424804	0.0829676	Increase	Increase	IncreaseIncrease	1	1		1
POMT2	protein O-mannosyltransferase 2	yes	1.28348	0.0045814	0.0672481	0	0	0	Increase	NA	IncreaseNA	1			1.2907	0.00487685	0.0692606	0	0	Increase	NA	IncreaseNA				1
POMZP3	POM121 and ZP3 fusion	yes	0	0	0	-0.926773	0.000845149	0.0340006	NA	Decrease	NADecrease		1		0	0	0	-0.956883	0.0309197	NA	Decrease	NADecrease
PPCS	phosphopantothenoylcysteine synthetase	yes	0.86907	5.33e-05	0.00169551	0	0	0	Increase	NA	IncreaseNA	1			0.865765	5.99e-05	0.00184267	0	0	Increase	NA	IncreaseNA
PPIC	peptidylprolyl isomerase C	yes	0.845408	0.00418768	0.0628076	0.840885	0.000389647	0.0203802	Increase	Increase	IncreaseIncrease			1	0.841727	0.0046916	0.0674113	0.821151	0.0328673	Increase	Increase	IncreaseIncrease	1	1
PPM1D	protein phosphatase, Mg2+/Mn2+ dependent 1D	yes	0.819811	0.00615041	0.0852802	0	0	0	Increase	NA	IncreaseNA	1			0.818505	0.00668179	0.0891497	0	0	Increase	NA	IncreaseNA				1
PPM1G	protein phosphatase, Mg2+/Mn2+ dependent 1G	yes	1.09634	2.48e-06	0.000160028	0.633496	0.00120238	0.0444096	Increase	Increase	IncreaseIncrease			1	1.09126	3.18e-06	0.00020121	0.648094	0.0452555	Increase	Increase	IncreaseIncrease	1	1
PPME1	protein phosphatase methylesterase 1	yes	-0.409377	0.00313209	0.0494907	0	0	0	Decrease	NA	DecreaseNA	1			-0.411278	0.00284965	0.0454315	0	0	Decrease	NA	DecreaseNA				1
PPP1R12A	protein phosphatase 1 regulatory subunit 12A	yes	0.597576	6.05e-09	1.39e-06	0.307671	0.000320839	0.0176296	Increase	Increase	IncreaseIncrease			1	0.595796	8.42e-09	1.99e-06	0.304977	0.0241178	Increase	Increase	IncreaseIncrease	1	1
PPP1R15A	protein phosphatase 1 regulatory subunit 15A	yes	0.787749	0.00031384	0.00710008	0.569745	0.00136825	0.0469014	Increase	Increase	IncreaseIncrease			1	0.764574	0.0004998	0.0104269	0.542693	0.0798458	Increase	Increase	IncreaseIncrease	1	1		1
PPP1R15B	protein phosphatase 1 regulatory subunit 15B	yes	0.636817	1.09e-05	0.000504383	0.452383	8.45e-05	0.00753039	Increase	Increase	IncreaseIncrease			1	0.640723	9.55e-06	0.0004594	0.455806	0.00847	Increase	Increase	IncreaseIncrease	1	1
PPP1R21	protein phosphatase 1 regulatory subunit 21	yes	1.9608	5.9e-18	2.44e-14	0	0	0	Increase	NA	IncreaseNA	1			1.98848	4.61e-18	1.85e-14	0	0	Increase	NA	IncreaseNA
PPP2R3C	protein phosphatase 2 regulatory subunit B''gamma	yes	0.764681	2.92e-05	0.00105262	0	0	0	Increase	NA	IncreaseNA	1			0.756471	4.18e-05	0.00143376	0	0	Increase	NA	IncreaseNA
PPP4R1	protein phosphatase 4 regulatory subunit 1	yes	0	0	0	0.533999	0.00191483	0.0605268	NA	Increase	NAIncrease		1		0	0	0	0.535076	0.0728201	NA	Increase	NAIncrease
PRDM2	PR/SET domain 2	yes	0.472637	0.00636233	0.0879236	0	0	0	Increase	NA	IncreaseNA	1			0.477613	0.00611311	0.0835042	0	0	Increase	NA	IncreaseNA				1
PRDX1	peroxiredoxin 1	yes	0.8822	1.57e-05	0.000643595	0.687107	4.13e-05	0.00472937	Increase	Increase	IncreaseIncrease			1	0.880287	1.92e-05	0.00077492	0.686754	0.00663472	Increase	Increase	IncreaseIncrease	1	1		1
PRKCA	protein kinase C alpha	yes	0.96191	4.16e-05	0.0014279	0	0	0	Increase	NA	IncreaseNA	1			0.960902	4.47e-05	0.00149474	0	0	Increase	NA	IncreaseNA				1
PRKCZ	protein kinase C zeta	yes	0.79588	0.000589129	0.0117598	0	0	0	Increase	NA	IncreaseNA	1			0.794036	0.00068078	0.0133042	0	0	Increase	NA	IncreaseNA				1
PRKRIP1	PRKR interacting protein 1	yes	1.15854	4.56e-05	0.00151266	1.00361	1.22e-05	0.00245749	Increase	Increase	IncreaseIncrease			1	1.14288	6.53e-05	0.00197207	0.988342	0.00428834	Increase	Increase	IncreaseIncrease	1	1
PRLR	prolactin receptor	yes	0.581107	0.00357057	0.0551537	0	0	0	Increase	NA	IncreaseNA	1			0.579156	0.00404855	0.0599962	0	0	Increase	NA	IncreaseNA
PRMT2	protein arginine methyltransferase 2	yes	0.627489	9.7e-07	7.93e-05	0	0	0	Increase	NA	IncreaseNA	1			0.628669	9.36e-07	7.67e-05	0	0	Increase	NA	IncreaseNA
PROCR	protein C receptor	yes	-1.39565	0.00165368	0.0289394	0	0	0	Decrease	NA	DecreaseNA	1			-1.40911	0.00164061	0.0280968	0	0	Decrease	NA	DecreaseNA
PRPF3	pre-mRNA processing factor 3	yes	0.907055	1.71e-07	1.86e-05	0.688412	1.54e-06	0.000638848	Increase	Increase	IncreaseIncrease			1	0.90746	1.73e-07	2.04e-05	0.677442	0.00141741	Increase	Increase	IncreaseIncrease	1	1
PRPF4B	pre-mRNA processing factor 4B	yes	0.40695	2.07e-05	0.000811177	0	0	0	Increase	NA	IncreaseNA	1			0.406793	1.97e-05	0.00078909	0	0	Increase	NA	IncreaseNA
PRRC2C	proline rich coiled-coil 2C	yes	0.185998	0.00521145	0.0752927	0	0	0	Increase	NA	IncreaseNA	1			0.185258	0.00572927	0.079753	0	0	Increase	NA	IncreaseNA				1
PRSS22	serine protease 22		0	0	0	0	0	0	NA	NA	NA				-0.918901	0.00768996	0.0993019	0	0	Decrease	NA	DecreaseNA
PRXL2C	peroxiredoxin like 2C	yes	1.70516	4.1e-05	0.00141009	0	0	0	Increase	NA	IncreaseNA	1			1.72835	4.2e-05	0.00143511	0	0	Increase	NA	IncreaseNA
PSMD7	proteasome 26S subunit, non-ATPase 7	yes	0.522528	0.00106421	0.0196747	0	0	0	Increase	NA	IncreaseNA	1			0.520333	0.00120015	0.0214213	0	0	Increase	NA	IncreaseNA
PTBP1	polypyrimidine tract binding protein 1	yes	0.824216	0.00013535	0.00355088	0.701847	8.25e-05	0.00753039	Increase	Increase	IncreaseIncrease			1	0.808667	0.00017129	0.00431289	0.697127	0.00963693	Increase	Increase	IncreaseIncrease	1	1
PTBP2	polypyrimidine tract binding protein 2	yes	0.916899	0.000176411	0.0044583	0	0	0	Increase	NA	IncreaseNA	1			0.916439	0.00020429	0.00506428	0	0	Increase	NA	IncreaseNA
PTH1R	parathyroid hormone 1 receptor	yes	1.28126	2.31e-05	0.000873016	0	0	0	Increase	NA	IncreaseNA	1			1.42466	2.27e-06	0.00015097	0	0	Increase	NA	IncreaseNA
PTMA	prothymosin alpha	yes	0.584951	9.2e-06	0.000442069	0.349957	0.000937603	0.0368273	Increase	Increase	IncreaseIncrease			1	0.579452	1.26e-05	0.00056722	0.346931	0.0482241	Increase	Increase	IncreaseIncrease	1	1
PTPN11	protein tyrosine phosphatase non-receptor type 11	yes	0.681325	1.08e-05	0.000502905	0.461757	0.000355668	0.0191945	Increase	Increase	IncreaseIncrease			1	0.68509	1.1e-05	0.00051433	0.458545	0.0255818	Increase	Increase	IncreaseIncrease	1	1
PTPRB	protein tyrosine phosphatase receptor type B	yes	1.23195	6.68e-09	1.43e-06	0	0	0	Increase	NA	IncreaseNA	1			1.20278	1.82e-08	3.43e-06	0	0	Increase	NA	IncreaseNA				1
PTRH2	peptidyl-tRNA hydrolase 2	yes	2.34778	4.63e-11	2.13e-08	0	0	0	Increase	NA	IncreaseNA	1			2.36774	5.5e-11	2.6e-08	0	0	Increase	NA	IncreaseNA
PXDC1	PX domain containing 1	yes	0.938914	0.00279257	0.0449859	0	0	0	Increase	NA	IncreaseNA	1			0.933976	0.00331529	0.0514062	0	0	Increase	NA	IncreaseNA
PYGL	glycogen phosphorylase L	yes	0.824479	1.69e-05	0.000691069	0	0	0	Increase	NA	IncreaseNA	1			0.837568	1.22e-05	0.00055361	0	0	Increase	NA	IncreaseNA
R3HDM2	R3H domain containing 2	yes	-0.411181	0.000408842	0.00877577	0	0	0	Decrease	NA	DecreaseNA	1			-0.406998	0.00046055	0.00968362	0	0	Decrease	NA	DecreaseNA				1
RAB3IP	RAB3A interacting protein		0	0	0	0	0	0	NA	NA	NA				0.670889	0.00744934	0.0972896	0	0	Increase	NA	IncreaseNA
RAB5A	RAB5A, member RAS oncogene family	yes	0	0	0	0.625174	8.09e-06	0.00185125	NA	Increase	NAIncrease		1		0	0	0	0.617318	0.00312315	NA	Increase	NAIncrease
RABL6	RAB, member RAS oncogene family like 6	yes	1.205	4.43e-05	0.00147566	0	0	0	Increase	NA	IncreaseNA	1			1.24868	2.56e-05	0.00097517	0	0	Increase	NA	IncreaseNA
RAD50	RAD50 double strand break repair protein	yes	0.541651	1.32e-06	9.87e-05	0.275345	0.00261122	0.0722221	Increase	Increase	IncreaseIncrease			1	0.549654	1.03e-06	8.22e-05	0.289504	0.0610442	Increase	Increase	IncreaseIncrease	1	1
RALA	RAS like proto-oncogene A	yes	1.50927	2.13e-13	2.93e-10	0.919859	1.12e-07	0.000106601	Increase	Increase	IncreaseIncrease			1	1.50009	4.36e-13	5.83e-10	0.925229	0.00016075	Increase	Increase	IncreaseIncrease	1	1
RALB	RAS like proto-oncogene B	yes	1.55098	3.15e-08	4.53e-06	0.973926	8.44e-05	0.00753039	Increase	Increase	IncreaseIncrease			1	1.5487	4.75e-08	7.06e-06	0.990703	0.00847	Increase	Increase	IncreaseIncrease	1	1
RALGAPA2	Ral GTPase activating protein catalytic subunit alpha 2	yes	0.922272	9.43e-11	3.71e-08	0.540799	5.66e-06	0.00150362	Increase	Increase	IncreaseIncrease			1	0.924255	8.68e-11	3.87e-08	0.543043	0.00195015	Increase	Increase	IncreaseIncrease	1	1		1
RAP1B	RAP1B, member of RAS oncogene family	yes	0.617382	4.4e-05	0.00147566	0.38294	0.0025922	0.071996	Increase	Increase	IncreaseIncrease			1	0.611142	5.32e-05	0.00171032	0.382797	0.0831732	Increase	Increase	IncreaseIncrease	1	1
RAP2C	RAP2C, member of RAS oncogene family	yes	0.694266	0.00296357	0.0473713	0	0	0	Increase	NA	IncreaseNA	1			0.685918	0.00351556	0.0535746	0	0	Increase	NA	IncreaseNA
RARS	arginyl-tRNA synthetase	yes	0.563452	0.000445118	0.00945619	0	0	0	Increase	NA	IncreaseNA	1			0.568485	0.00039469	0.00856794	0	0	Increase	NA	IncreaseNA
RASA1	RAS p21 protein activator 1	yes	0.314703	0.00693245	0.093458	0	0	0	Increase	NA	IncreaseNA	1			0.314939	0.00700016	0.0926282	0	0	Increase	NA	IncreaseNA				1
RB1CC1	RB1 inducible coiled-coil 1	yes	0.573769	4.12e-06	0.00024684	0	0	0	Increase	NA	IncreaseNA	1			0.583323	2.67e-06	0.00017319	0	0	Increase	NA	IncreaseNA				1
RBM10	RNA binding motif protein 10	yes	0.691091	0.00602343	0.0839421	0	0	0	Increase	NA	IncreaseNA	1			0.715412	0.00421721	0.061976	0	0	Increase	NA	IncreaseNA				1
RBM17	RNA binding motif protein 17	yes	0.258227	0.00275923	0.0447981	0	0	0	Increase	NA	IncreaseNA	1			0.262705	0.0024507	0.0397657	0	0	Increase	NA	IncreaseNA
RBM26	RNA binding motif protein 26	yes	0.443053	1.52e-05	0.000634051	0	0	0	Increase	NA	IncreaseNA	1			0.443661	1.67e-05	0.00068734	0	0	Increase	NA	IncreaseNA				1
RBM5	RNA binding motif protein 5	yes	0.648856	1.18e-05	0.000518453	0.372738	0.00231241	0.0678954	Increase	Increase	IncreaseIncrease			1	0.646022	1.42e-05	0.00060483	0.376578	0.0759853	Increase	Increase	IncreaseIncrease	1	1
RBM8A	RNA binding motif protein 8A	yes	0.925947	1.87e-06	0.000129112	0.71451	7.97e-06	0.00185125	Increase	Increase	IncreaseIncrease			1	0.928736	2.12e-06	0.00014391	0.73994	0.00172553	Increase	Increase	IncreaseIncrease	1	1
RBPJ	recombination signal binding protein for immunoglobulin kappa J region	yes	0.616377	4.87e-05	0.00158477	0	0	0	Increase	NA	IncreaseNA	1			0.6257	3.9e-05	0.00136917	0	0	Increase	NA	IncreaseNA
RCAN1	regulator of calcineurin 1	yes	0.841075	2.84e-05	0.00103762	0.560842	0.000817099	0.0332755	Increase	Increase	IncreaseIncrease			1	0.82582	4.07e-05	0.00141504	0.535691	0.0580941	Increase	Increase	IncreaseIncrease	1	1
RDH11	retinol dehydrogenase 11	yes	0.846268	4.42e-05	0.00147566	0.568859	0.0011919	0.0444096	Increase	Increase	IncreaseIncrease			1	0.848959	4.61e-05	0.00153053	0.596419	0.0368709	Increase	Increase	IncreaseIncrease	1	1
REST	RE1 silencing transcription factor	yes	0.480826	0.000834981	0.0158263	0	0	0	Increase	NA	IncreaseNA	1			0.482751	0.00086972	0.0163981	0	0	Increase	NA	IncreaseNA
REV1	REV1 DNA directed polymerase	yes	0.519766	0.000238066	0.00573578	0.338313	0.00331026	0.0855	Increase	Increase	IncreaseIncrease			1	0.517735	0.00028107	0.00646859	0	0	Increase	NA	IncreaseNA
REXO1L1P	REXO1 like 1, pseudogene	yes	1.43988	2.64e-05	0.000985753	0	0	0	Increase	NA	IncreaseNA	1			1.43598	3.55e-05	0.00129005	0	0	Increase	NA	IncreaseNA
RGS2	regulator of G protein signaling 2	yes	1.87517	1.16e-06	8.78e-05	0	0	0	Increase	NA	IncreaseNA	1			1.88588	1.35e-06	0.00010003	0	0	Increase	NA	IncreaseNA
RHOBTB1	Rho related BTB domain containing 1	yes	0	0	0	-0.319735	0.0015899	0.0525061	NA	Decrease	NADecrease		1		0	0	0	-0.328717	0.0513574	NA	Decrease	NADecrease
RHOQ	ras homolog family member Q	yes	0.80891	1.29e-05	0.000554022	0.500336	0.00138058	0.0469014	Increase	Increase	IncreaseIncrease			1	0.813815	1.09e-05	0.00051418	0.495831	0.0598416	Increase	Increase	IncreaseIncrease	1	1
RIF1	replication timing regulatory factor 1	yes	0.438747	8.48e-05	0.00246767	0	0	0	Increase	NA	IncreaseNA	1			0.441173	7.64e-05	0.00224012	0	0	Increase	NA	IncreaseNA				1
RIN2	Ras and Rab interactor 2	yes	0.893296	9.84e-05	0.00276624	0.678164	0.000403638	0.0204531	Increase	Increase	IncreaseIncrease			1	0.890916	0.00010859	0.0029767	0.703704	0.018012	Increase	Increase	IncreaseIncrease	1	1
RN7SL524P	RNA, 7SL, cytoplasmic 524, pseudogene	yes	0.726552	0.006751	0.0914595	0	0	0	Increase	NA	IncreaseNA	1			0.738641	0.0061635	0.0839071	0	0	Increase	NA	IncreaseNA
RNA5-8SN2	RNA, 5.8S ribosomal N2	yes	0	0	0	0.727784	0.000842535	0.0340006	NA	Increase	NAIncrease		1		0	0	0	0.747719	0.0313441	NA	Increase	NAIncrease
RNF14	ring finger protein 14	yes	0.667664	0.00587238	0.0824924	0	0	0	Increase	NA	IncreaseNA	1			0.692256	0.00414463	0.0611942	0	0	Increase	NA	IncreaseNA
RNF19A	ring finger protein 19A, RBR E3 ubiquitin protein ligase	yes	0.901661	4.08e-07	3.96e-05	0.567097	0.000134661	0.010394	Increase	Increase	IncreaseIncrease			1	0.898689	5.68e-07	5.41e-05	0.577948	0.0108461	Increase	Increase	IncreaseIncrease	1	1
RNF219	OBl1;ORC ubiquitin ligase 1	yes	0	0	0	-0.529881	0.00283191	0.0764155	NA	Decrease	NADecrease		1		0	0	0	-0.543568	0.0821861	NA	Decrease	NADecrease
RNF41	ring finger protein 41	yes	1.03249	0.000830642	0.0157803	0	0	0	Increase	NA	IncreaseNA	1			1.03511	0.00090145	0.0169198	0	0	Increase	NA	IncreaseNA
RNPS1	RNA binding protein with serine rich domain 1	yes	0.564004	0.000104414	0.00287626	0.460606	0.000103208	0.00845797	Increase	Increase	IncreaseIncrease			1	0.563638	0.00011272	0.00303695	0.456218	0.0118394	Increase	Increase	IncreaseIncrease	1	1
RPAP2	RNA polymerase II associated protein 2	yes	0.502077	2.15e-05	0.000834488	0	0	0	Increase	NA	IncreaseNA	1			0.504048	2.17e-05	0.00085077	0	0	Increase	NA	IncreaseNA
RPL10A	ribosomal protein L10a	yes	0.526736	0.00503939	0.0731907	0	0	0	Increase	NA	IncreaseNA	1			0.516183	0.00698835	0.0926244	0	0	Increase	NA	IncreaseNA
RPL12	ribosomal protein L12	yes	0.622196	0.000920993	0.0172979	0.475843	0.00227636	0.06776	Increase	Increase	IncreaseIncrease			1	0.629314	0.00086443	0.0163367	0.475284	0.0818937	Increase	Increase	IncreaseIncrease	1	1
RPL13A	ribosomal protein L13a	yes	0.603188	0.000408691	0.00877577	0.516531	0.000190478	0.0122756	Increase	Increase	IncreaseIncrease			1	0.609581	0.00040343	0.00868727	0.536527	0.0108883	Increase	Increase	IncreaseIncrease	1	1
RPL17	ribosomal protein L17	yes	1.19864	1.62e-09	4.46e-07	0	0	0	Increase	NA	IncreaseNA	1			1.18662	2.63e-09	7.28e-07	0	0	Increase	NA	IncreaseNA
RPL24	ribosomal protein L24	yes	0.84653	1.77e-05	0.000710075	0.560614	0.000680326	0.0299073	Increase	Increase	IncreaseIncrease			1	0.839186	2.86e-05	0.00106386	0.550603	0.0472036	Increase	Increase	IncreaseIncrease	1	1
RPL35A	ribosomal protein L35a	yes	0.569539	0.00196577	0.0334262	0.451474	0.00282742	0.0764155	Increase	Increase	IncreaseIncrease			1	0.564316	0.00258271	0.0416689	0	0	Increase	NA	IncreaseNA
RPL36AL	ribosomal protein L36a like	yes	1.79317	9.48e-08	1.19e-05	0	0	0	Increase	NA	IncreaseNA	1			1.73145	2.18e-07	2.36e-05	0	0	Increase	NA	IncreaseNA
RPL5	ribosomal protein L5	yes	0.838679	1.28e-05	0.000553666	0.554573	0.000408369	0.020536	Increase	Increase	IncreaseIncrease			1	0	0	0	0.569635	0.0217413	NA	Increase	NAIncrease
RPLP1	ribosomal protein lateral stalk subunit P1	yes	1.24867	9.07e-10	2.68e-07	0.957397	3.25e-09	9.05e-06	Increase	Increase	IncreaseIncrease			1	0	0	0	0.974565	1.26e-05	NA	Increase	NAIncrease
RPLP2	ribosomal protein lateral stalk subunit P2	yes	1.28797	3.62e-09	8.8e-07	0.948007	7.2e-08	9.57e-05	Increase	Increase	IncreaseIncrease			1	1.28335	3.85e-09	9.98e-07	0.966196	0.00010595	Increase	Increase	IncreaseIncrease	1	1
RPRD1B	regulation of nuclear pre-mRNA domain containing 1B	yes	0.673132	1.82e-05	0.000724466	0	0	0	Increase	NA	IncreaseNA	1			0.667819	2.32e-05	0.00089146	0	0	Increase	NA	IncreaseNA
RPS10	ribosomal protein S10	yes	1.08248	5.95e-08	8.06e-06	0.753315	7.11e-06	0.00181475	Increase	Increase	IncreaseIncrease			1	1.07651	1.09e-07	1.48e-05	0.749551	0.00312315	Increase	Increase	IncreaseIncrease	1	1
RPS11	ribosomal protein S11	yes	1.21602	8.43e-06	0.000418572	0.831663	0.000318407	0.0176296	Increase	Increase	IncreaseIncrease			1	1.22925	6.52e-06	0.00033797	0.790063	0.0354359	Increase	Increase	IncreaseIncrease	1	1
RPS23	ribosomal protein S23	yes	0.409214	0.00566992	0.0800961	0	0	0	Increase	NA	IncreaseNA	1			0.41839	0.00485606	0.0691558	0	0	Increase	NA	IncreaseNA
RPS24	ribosomal protein S24	yes	0.420285	0.00432275	0.0643662	0	0	0	Increase	NA	IncreaseNA	1			0.419778	0.00455225	0.0661188	0	0	Increase	NA	IncreaseNA
RPS8	ribosomal protein S8	yes	0.83038	4.27e-07	4.1e-05	0.684014	2.26e-07	0.000187743	Increase	Increase	IncreaseIncrease			1	0.834077	3.59e-07	3.65e-05	0.668444	0.00040852	Increase	Increase	IncreaseIncrease	1	1
RPSA	ribosomal protein SA	yes	1.08822	1.72e-08	3.02e-06	0.688909	2.73e-05	0.00382802	Increase	Increase	IncreaseIncrease			1	1.08539	3.05e-08	5e-06	0.694014	0.00569539	Increase	Increase	IncreaseIncrease	1	1
RRP15	ribosomal RNA processing 15 homolog	yes	0.670387	0.00137541	0.0246026	0	0	0	Increase	NA	IncreaseNA	1			0.686123	0.00115031	0.0206695	0	0	Increase	NA	IncreaseNA
RRP36	ribosomal RNA processing 36	yes	2.24396	7.27e-11	3e-08	0.863033	0.00320213	0.083684	Increase	Increase	IncreaseIncrease			1	2.20261	5.35e-10	1.72e-07	0.855766	0.08721	Increase	Increase	IncreaseIncrease	1	1
RRP7A	ribosomal RNA processing 7 homolog A	yes	1.2057	0.00127939	0.0230848	0	0	0	Increase	NA	IncreaseNA	1			1.22456	0.00118315	0.0211649	0	0	Increase	NA	IncreaseNA
RSL24D1	ribosomal L24 domain containing 1	yes	1.09021	0.00010118	0.00281747	0	0	0	Increase	NA	IncreaseNA	1			1.08813	0.00011777	0.00313222	0	0	Increase	NA	IncreaseNA
RSRC1	arginine and serine rich coiled-coil 1	yes	0.715964	3.04e-07	3.1e-05	0	0	0	Increase	NA	IncreaseNA	1			0.724819	2.1e-07	2.31e-05	0	0	Increase	NA	IncreaseNA
RTF1	RTF1 homolog, Paf1/RNA polymerase II complex component	yes	0.727986	2.23e-06	0.000146151	0.389457	0.00202668	0.0631602	Increase	Increase	IncreaseIncrease			1	0.727529	2.5e-06	0.00016478	0.387631	0.0765804	Increase	Increase	IncreaseIncrease	1	1
RTF2	replication termination factor 2	yes	0.895914	7.94e-05	0.00233507	0	0	0	Increase	NA	IncreaseNA	1			0.885677	0.00010642	0.00292729	0	0	Increase	NA	IncreaseNA
RTN4	reticulon 4	yes	0.40857	0.00225715	0.0373061	0	0	0	Increase	NA	IncreaseNA	1			0.411058	0.00234175	0.0383074	0	0	Increase	NA	IncreaseNA
RUBCN	rubicon autophagy regulator	yes	0.830832	0.00674768	0.0914595	0	0	0	Increase	NA	IncreaseNA	1			0	0	0	0	0	NA	NA	NANA
RWDD1	RWD domain containing 1	yes	0.855726	1.12e-05	0.000510214	0.697059	1.47e-05	0.00270935	Increase	Increase	IncreaseIncrease			1	0.858449	1.28e-05	0.00057571	0.711413	0.00312315	Increase	Increase	IncreaseIncrease	1	1
S100P	S100 calcium binding protein P	yes	0.832253	0.000722668	0.0141965	0	0	0	Increase	NA	IncreaseNA	1			0.814271	0.00108103	0.0196444	0	0	Increase	NA	IncreaseNA				1
SAMD5	sterile alpha motif domain containing 5	yes	1.31109	6.75e-09	1.43e-06	0.724663	0.00025718	0.015662	Increase	Increase	IncreaseIncrease			1	1.30961	9.69e-09	2.22e-06	0.737873	0.0170289	Increase	Increase	IncreaseIncrease	1	1
SAP30BP	SAP30 binding protein	yes	0.696807	0.00182356	0.0312928	0.669403	0.000176293	0.0117252	Increase	Increase	IncreaseIncrease			1	0.707063	0.00161552	0.0277262	0.672131	0.0141401	Increase	Increase	IncreaseIncrease	1	1
SAR1B	secretion associated Ras related GTPase 1B	yes	-0.42915	0.00571389	0.0805795	0	0	0	Decrease	NA	DecreaseNA	1			0	0	0	0	0	NA	NA	NANA
SASH1	SAM and SH3 domain containing 1	yes	0.584157	0.00640684	0.0880967	0.528148	0.00242378	0.0696497	Increase	Increase	IncreaseIncrease			1	0.584851	0.00648289	0.0872204	0.510953	0.0983027	Increase	Increase	IncreaseIncrease	1	1		1
SBDS	SBDS ribosome maturation factor	yes	0.551581	0.000290253	0.00679505	0.371185	0.00278245	0.0756962	Increase	Increase	IncreaseIncrease			1	0.562376	0.00021536	0.00526654	0.362826	0.0981078	Increase	Increase	IncreaseIncrease	1	1
SBNO2	strawberry notch homolog 2	yes	0.970747	0.000113708	0.00309107	0	0	0	Increase	NA	IncreaseNA	1			0.964266	0.00014975	0.00385515	0	0	Increase	NA	IncreaseNA
SCAF11	SR-related CTD associated factor 11	yes	0.658519	2.47e-08	4e-06	0.423659	9.39e-06	0.00207707	Increase	Increase	IncreaseIncrease			1	0.653583	3.69e-08	5.7e-06	0.416556	0.00372374	Increase	Increase	IncreaseIncrease	1	1
SCAPER	S-phase cyclin A associated protein in the ER	yes	0.239953	0.00580047	0.0816612	0	0	0	Increase	NA	IncreaseNA	1			0.241804	0.00574297	0.0798054	0	0	Increase	NA	IncreaseNA				1
SCARB1	scavenger receptor class B member 1	yes	0.818142	0.00155676	0.0274309	0	0	0	Increase	NA	IncreaseNA	1			0.821533	0.00151551	0.0262906	0	0	Increase	NA	IncreaseNA
SDAD1	SDA1 domain containing 1	yes	0.373104	0.00351255	0.054359	0	0	0	Increase	NA	IncreaseNA	1			0.376148	0.00342187	0.0527532	0	0	Increase	NA	IncreaseNA
SEL1L	SEL1L adaptor subunit of ERAD E3 ubiquitin ligase	yes	0.568232	4.64e-05	0.00153454	0.404724	0.000449342	0.0218636	Increase	Increase	IncreaseIncrease			1	0.572492	5.25e-05	0.0016922	0.40892	0.0271935	Increase	Increase	IncreaseIncrease	1	1
SEMA4A	semaphorin 4A	yes	1.29551	0.00207681	0.0348836	0	0	0	Increase	NA	IncreaseNA	1			0	0	0	0	0	NA	NA	NANA
SERINC1	serine incorporator 1	yes	0.901265	2.41e-06	0.000157017	0.589052	0.000211323	0.0133597	Increase	Increase	IncreaseIncrease			1	0.905607	2.24e-06	0.00014999	0.594251	0.0153344	Increase	Increase	IncreaseIncrease	1	1		1
SERP1	stress associated endoplasmic reticulum protein 1	yes	0.57114	0.00331957	0.0517602	0	0	0	Increase	NA	IncreaseNA	1			0.565909	0.0037133	0.0558524	0	0	Increase	NA	IncreaseNA				1
SERPINE2	serpin family E member 2	yes	0.673534	0.00319954	0.0503638	0	0	0	Increase	NA	IncreaseNA	1			0.674828	0.00311506	0.0488676	0	0	Increase	NA	IncreaseNA				1
SERTAD4	SERTA domain containing 4	yes	-0.867884	0.00637752	0.0879864	0	0	0	Decrease	NA	DecreaseNA	1			0	0	0	0	0	NA	NA	NANA
SETD2	SET domain containing 2, histone lysine methyltransferase	yes	0.365736	0.00210264	0.0352458	0	0	0	Increase	NA	IncreaseNA	1			0.372025	0.00183322	0.0309336	0	0	Increase	NA	IncreaseNA				1
SETX	senataxin	yes	0.411682	0.000127546	0.00337833	0	0	0	Increase	NA	IncreaseNA	1			0.417723	0.00010576	0.00292729	0	0	Increase	NA	IncreaseNA				1
SF3A3	splicing factor 3a subunit 3	yes	0.536257	0.00680906	0.092095	0	0	0	Increase	NA	IncreaseNA	1			0.539532	0.00664741	0.0891497	0	0	Increase	NA	IncreaseNA
SF3B1	splicing factor 3b subunit 1	yes	0.467171	0.000142822	0.00371157	0	0	0	Increase	NA	IncreaseNA	1			0.465287	0.00015639	0.00398781	0	0	Increase	NA	IncreaseNA				1
SFMBT2	Scm like with four mbt domains 2	yes	0.934381	0.00466375	0.0682146	0	0	0	Increase	NA	IncreaseNA	1			0.951085	0.00402534	0.0597626	0	0	Increase	NA	IncreaseNA
SGK1	serum/glucocorticoid regulated kinase 1	yes	0	0	0	0.418718	0.00161165	0.0527	NA	Increase	NAIncrease		1		0	0	0	0.417371	0.0645233	NA	Increase	NAIncrease
SH3D21	SH3 domain containing 21	yes	1.0647	0.000147508	0.00380941	0	0	0	Increase	NA	IncreaseNA	1			1.06302	0.00016247	0.00411655	0	0	Increase	NA	IncreaseNA				1
SH3GL1	SH3 domain containing GRB2 like 1, endophilin A2	yes	1.01859	3.89e-05	0.00134913	0.603504	0.00414547	0.0989842	Increase	Increase	IncreaseIncrease			1	1.00539	5.71e-05	0.00180456	0.6329	0.084513	Increase	Increase	IncreaseIncrease	1	1
SH3YL1	SH3 and SYLF domain containing 1	yes	0.757775	0.00165638	0.0289394	0	0	0	Increase	NA	IncreaseNA	1			0.755541	0.00187465	0.0315004	0	0	Increase	NA	IncreaseNA
SHPRH	SNF2 histone linker PHD RING helicase	yes	0.331718	0.00379904	0.0577119	0	0	0	Increase	NA	IncreaseNA	1			0.334632	0.00380545	0.0571315	0	0	Increase	NA	IncreaseNA				1
SKI	SKI proto-oncogene	yes	1.02298	6.46e-07	5.62e-05	0.815885	1.19e-06	0.000526346	Increase	Increase	IncreaseIncrease			1	1.01861	9.33e-07	7.67e-05	0.828709	0.00065958	Increase	Increase	IncreaseIncrease	1	1
SKP1	S-phase kinase associated protein 1	yes	0.436251	0.00386468	0.0586013	0	0	0	Increase	NA	IncreaseNA	1			0.443406	0.00346098	0.053254	0	0	Increase	NA	IncreaseNA
SLC25A6	solute carrier family 25 member 6	yes	1.18342	5.19e-06	0.000296009	0.925148	2.52e-05	0.00364243	Increase	Increase	IncreaseIncrease			1	1.17902	5.95e-06	0.00031956	0.904743	0.0060689	Increase	Increase	IncreaseIncrease	1	1
SLC2A1-AS1	SLC2A1 divergent transcript	yes	1.36233	1.78e-05	0.000710075	0	0	0	Increase	NA	IncreaseNA	1			1.34264	2.89e-05	0.00107114	0	0	Increase	NA	IncreaseNA
SLC38A1	solute carrier family 38 member 1	yes	-0.43732	0.00668144	0.0909645	0	0	0	Decrease	NA	DecreaseNA	1			0	0	0	0	0	NA	NA	NANA
SLC39A9	solute carrier family 39 member 9	yes	-0.614939	0.00456706	0.0672481	-0.647663	0.000313581	0.0176296	Decrease	Decrease	DecreaseDecrease			1	-0.633992	0.00381805	0.0572137	-0.656812	0.0197634	Decrease	Decrease	DecreaseDecrease	1	1
SLC40A1	solute carrier family 40 member 1	yes	1.01506	9.79e-07	7.93e-05	0.576798	0.000604109	0.0274663	Increase	Increase	IncreaseIncrease			1	1.02102	1.06e-06	8.38e-05	0.599466	0.0245261	Increase	Increase	IncreaseIncrease	1	1
SLC44A2	solute carrier family 44 member 2	yes	1.21619	1.03e-05	0.00048531	0	0	0	Increase	NA	IncreaseNA	1			1.21387	1.35e-05	0.00058604	0	0	Increase	NA	IncreaseNA
SLF2	SMC5-SMC6 complex localization factor 2	yes	0.664864	7.59e-05	0.00225636	0	0	0	Increase	NA	IncreaseNA	1			0.665157	8.53e-05	0.00244785	0	0	Increase	NA	IncreaseNA
SLK	STE20 like kinase		0	0	0	0	0	0	NA	NA	NA				0	0	0	-0.222838	0.095897	NA	Decrease	NADecrease
SLMAP	sarcolemma associated protein	yes	0.522619	0.00101467	0.0190142	0.392056	0.00230292	0.0678954	Increase	Increase	IncreaseIncrease			1	0.517758	0.00117494	0.021065	0.379343	0.0945654	Increase	Increase	IncreaseIncrease	1	1
SLU7	SLU7 homolog, splicing factor	yes	0.45336	0.000457484	0.0096445	0.316565	0.00254693	0.0713355	Increase	Increase	IncreaseIncrease			1	0.457519	0.00044846	0.00952921	0.321615	0.0779277	Increase	Increase	IncreaseIncrease	1	1
SMAD4	SMAD family member 4	yes	0.843843	5.56e-06	0.000306272	0.593381	9.08e-05	0.00783811	Increase	Increase	IncreaseIncrease			1	0.853637	4.25e-06	0.00024731	0.590429	0.0101943	Increase	Increase	IncreaseIncrease	1	1		1
SMARCC1	SWI/SNF related, matrix associated, actin dependent regulator of chromatin subfamily c member 1	yes	0.39486	0.000166494	0.004273	0	0	0	Increase	NA	IncreaseNA	1			0.397462	0.00016212	0.00411655	0	0	Increase	NA	IncreaseNA				1
SMARCE1	SWI/SNF related, matrix associated, actin dependent regulator of chromatin, subfamily e, member 1	yes	0.411837	0.00230225	0.0379755	0	0	0	Increase	NA	IncreaseNA	1			0.413074	0.00238191	0.0388731	0	0	Increase	NA	IncreaseNA
SMC3	structural maintenance of chromosomes 3	yes	0.327626	0.00552738	0.0783503	0	0	0	Increase	NA	IncreaseNA	1			0.323469	0.00626546	0.0848637	0	0	Increase	NA	IncreaseNA
SMG1	SMG1 nonsense mediated mRNA decay associated PI3K related kinase	yes	0.823234	2.88e-08	4.35e-06	0.449227	0.000276177	0.0162236	Increase	Increase	IncreaseIncrease			1	0.819191	3.46e-08	5.56e-06	0.441658	0.0224779	Increase	Increase	IncreaseIncrease	1	1		1
SMIM30	small integral membrane protein 30	yes	1.58854	5.3e-05	0.00169551	0	0	0	Increase	NA	IncreaseNA	1			1.61379	5.62e-05	0.00178518	0	0	Increase	NA	IncreaseNA
SNUPN	snurportin 1	yes	1.41335	1.77e-05	0.000710075	0	0	0	Increase	NA	IncreaseNA	1			1.42231	1.74e-05	0.00071038	0	0	Increase	NA	IncreaseNA
SOD1	superoxide dismutase 1	yes	0.641402	0.000314551	0.00710008	0	0	0	Increase	NA	IncreaseNA	1			0.639123	0.00034648	0.00766652	0	0	Increase	NA	IncreaseNA
SP110	SP110 nuclear body protein	yes	0.849336	6.56e-05	0.0019862	0	0	0	Increase	NA	IncreaseNA	1			0.844065	7.43e-05	0.00220932	0	0	Increase	NA	IncreaseNA				1
SPDL1	spindle apparatus coiled-coil protein 1	yes	1.7155	5.06e-10	1.61e-07	1.04447	5.51e-06	0.00150362	Increase	Increase	IncreaseIncrease			1	1.73582	2.2e-10	8.42e-08	1.08159	0.00144512	Increase	Increase	IncreaseIncrease	1	1
SPG7	SPG7 matrix AAA peptidase subunit, paraplegin	yes	0.612468	0.000315148	0.00710008	0.494138	0.000377796	0.0200625	Increase	Increase	IncreaseIncrease			1	0.625749	0.00024934	0.0059426	0.523569	0.0145675	Increase	Increase	IncreaseIncrease	1	1		1
SPIRE2	spire type actin nucleation factor 2	yes	0.662922	0.00182895	0.0312928	0	0	0	Increase	NA	IncreaseNA	1			0.663899	0.00149219	0.0259422	0	0	Increase	NA	IncreaseNA				1
SPP1	secreted phosphoprotein 1	yes	0.758152	0.000448611	0.00950595	0	0	0	Increase	NA	IncreaseNA	1			0.715267	0.00083638	0.015919	0	0	Increase	NA	IncreaseNA				1
SREK1IP1	SREK1 interacting protein 1	yes	0.395876	0.00358524	0.0552769	0	0	0	Increase	NA	IncreaseNA	1			0.395105	0.00393321	0.0585029	0	0	Increase	NA	IncreaseNA
SRPK2	SRSF protein kinase 2	yes	0.961597	2.85e-07	2.95e-05	0	0	0	Increase	NA	IncreaseNA	1			0.958602	3.66e-07	3.67e-05	0	0	Increase	NA	IncreaseNA
SRRM1	serine and arginine repetitive matrix 1	yes	0.34689	9.13e-05	0.00259388	0	0	0	Increase	NA	IncreaseNA	1			0.346966	9.73e-05	0.00273156	0	0	Increase	NA	IncreaseNA
SRRM2	serine/arginine repetitive matrix 2	yes	0.44626	1.38e-06	0.000101664	0	0	0	Increase	NA	IncreaseNA	1			0.443515	1.72e-06	0.0001235	0	0	Increase	NA	IncreaseNA				1
SRSF1	serine and arginine rich splicing factor 1	yes	-0.487122	0.00748187	0.0989283	0	0	0	Decrease	NA	DecreaseNA	1			-0.494209	0.00667202	0.0891497	0	0	Decrease	NA	DecreaseNA
SSBP1	single stranded DNA binding protein 1	yes	0.85472	5.43e-06	0.00030271	0	0	0	Increase	NA	IncreaseNA	1			0.867366	4.21e-06	0.00024658	0	0	Increase	NA	IncreaseNA
ST13	ST13 Hsp70 interacting protein	yes	0	0	0	-0.294651	0.0013844	0.0469014	NA	Decrease	NADecrease		1		0	0	0	-0.293533	0.0579781	NA	Decrease	NADecrease
ST3GAL6	ST3 beta-galactoside alpha-2,3-sialyltransferase 6	yes	1.01496	8.98e-08	1.16e-05	0	0	0	Increase	NA	IncreaseNA	1			1.0146	1.22e-07	1.53e-05	0	0	Increase	NA	IncreaseNA
STAG1	stromal antigen 1	yes	0	0	0	0.298821	0.00226662	0.06776	NA	Increase	NAIncrease		1		0	0	0	0.303636	0.0718614	NA	Increase	NAIncrease
STK26	serine/threonine kinase 26	yes	-0.471814	0.00549788	0.0780661	0	0	0	Decrease	NA	DecreaseNA	1			-0.471917	0.0059493	0.0823876	0	0	Decrease	NA	DecreaseNA				1
STK3	serine/threonine kinase 3	yes	0.368617	0.00745999	0.0989283	0	0	0	Increase	NA	IncreaseNA	1			0.36943	0.00702899	0.0928566	0	0	Increase	NA	IncreaseNA
STRA6	signaling receptor and transporter of retinol STRA6	yes	1.24276	6.97e-07	6e-05	0.855694	3.85e-05	0.00448702	Increase	Increase	IncreaseIncrease			1	1.22401	1.27e-06	9.68e-05	0.836934	0.00808924	Increase	Increase	IncreaseIncrease	1	1		1
STX7	syntaxin 7	yes	1.71532	4.48e-19	3.7e-15	1.01736	3.54e-10	2.35e-06	Increase	Increase	IncreaseIncrease			1	1.70724	7.14e-19	5.74e-15	0	0	Increase	NA	IncreaseNA
STXBP3	syntaxin binding protein 3	yes	0.909021	1.74e-05	0.000709301	0.574957	0.00123566	0.0453168	Increase	Increase	IncreaseIncrease			1	0.906291	2.24e-05	0.00087167	0.581744	0.0513574	Increase	Increase	IncreaseIncrease	1	1
STYX	serine/threonine/tyrosine interacting protein	yes	0.990944	1.19e-05	0.000518453	0.653954	0.000523607	0.0241693	Increase	Increase	IncreaseIncrease			1	0.987618	1.33e-05	0.00058568	0.632486	0.0414345	Increase	Increase	IncreaseIncrease	1	1
SULT1A3	sulfotransferase family 1A member 3	yes	0.782096	0.00371874	0.0568053	0	0	0	Increase	NA	IncreaseNA	1			0.778484	0.00390705	0.058297	0	0	Increase	NA	IncreaseNA
SUPT6H	SPT6 homolog, histone chaperone and transcription elongation factor	yes	0.953405	1.5e-05	0.000633249	0	0	0	Increase	NA	IncreaseNA	1			0.937349	2.28e-05	0.00087867	0	0	Increase	NA	IncreaseNA
SUZ12P1	SUZ12 pseudogene 1	yes	0.712264	8.46e-06	0.000418572	0	0	0	Increase	NA	IncreaseNA	1			0.715275	7.35e-06	0.00037614	0	0	Increase	NA	IncreaseNA
SVIL	supervillin		0	0	0	0	0	0	NA	NA	NA				-0.431964	0.00617948	0.0839824	0	0	Decrease	NA	DecreaseNA				1
SYNGAP1	synaptic Ras GTPase activating protein 1	yes	0.937167	0.00146265	0.0259942	0	0	0	Increase	NA	IncreaseNA	1			0.948626	0.00139285	0.0244266	0	0	Increase	NA	IncreaseNA
SYNPO2	synaptopodin 2	yes	0.891511	0.00405341	0.0610152	0	0	0	Increase	NA	IncreaseNA	1			0.898355	0.00390427	0.058297	0	0	Increase	NA	IncreaseNA
SYNRG	synergin gamma	yes	0.755903	2.4e-07	2.54e-05	0.3765	0.00212606	0.0658333	Increase	Increase	IncreaseIncrease			1	0.745372	3.35e-07	3.5e-05	0.359798	0.0943986	Increase	Increase	IncreaseIncrease	1	1
TACC2	transforming acidic coiled-coil containing protein 2	yes	0.661774	3.93e-05	0.00136018	0	0	0	Increase	NA	IncreaseNA	1			0.659149	4.68e-05	0.00154688	0	0	Increase	NA	IncreaseNA
TAOK1	TAO kinase 1	yes	0.594512	3.2e-06	0.000202002	0.31649	0.00251652	0.0712157	Increase	Increase	IncreaseIncrease			1	0.595424	3.36e-06	0.00020905	0.31085	0.0909848	Increase	Increase	IncreaseIncrease	1	1
TAX1BP1	Tax1 binding protein 1	yes	0.378903	0.000312271	0.00710008	0	0	0	Increase	NA	IncreaseNA	1			0.382464	0.00028384	0.00651374	0	0	Increase	NA	IncreaseNA
TBC1D12	TBC1 domain family member 12	yes	0.457924	0.00477977	0.0696649	0	0	0	Increase	NA	IncreaseNA	1			0.474151	0.0035046	0.0535746	0	0	Increase	NA	IncreaseNA
TBCD	tubulin folding cofactor D	yes	1.18592	1.44e-08	2.65e-06	0.695022	0.000112932	0.00892432	Increase	Increase	IncreaseIncrease			1	1.1795	1.65e-08	3.38e-06	0.700809	0.0100438	Increase	Increase	IncreaseIncrease	1	1		1
TBP	TATA-box binding protein	yes	0.9973	2.07e-06	0.000140373	0	0	0	Increase	NA	IncreaseNA	1			1.00126	1.8e-06	0.00012711	0	0	Increase	NA	IncreaseNA				1
TCEAL1	transcription elongation factor A like 1	yes	1.13529	5.01e-05	0.00162343	0.816948	0.000502716	0.0236669	Increase	Increase	IncreaseIncrease			1	1.14187	4.26e-05	0.00144819	0.789849	0.0394008	Increase	Increase	IncreaseIncrease	1	1
TCEAL9	transcription elongation factor A like 9	yes	0.508535	0.000348177	0.0076934	0	0	0	Increase	NA	IncreaseNA	1			0.508341	0.00039991	0.00863456	0	0	Increase	NA	IncreaseNA
TCF25	transcription factor 25	yes	0.652535	5.37e-05	0.00170142	0	0	0	Increase	NA	IncreaseNA	1			0.651197	5.89e-05	0.00183785	0	0	Increase	NA	IncreaseNA
TEAD3	TEA domain transcription factor 3	yes	0.547964	0.0020199	0.0341359	0	0	0	Increase	NA	IncreaseNA	1			0.549576	0.00207817	0.0344161	0	0	Increase	NA	IncreaseNA
TERF1	telomeric repeat binding factor 1	yes	0.868169	1.33e-05	0.000567694	0.617514	0.000251951	0.0156304	Increase	Increase	IncreaseIncrease			1	0.866958	1.56e-05	0.00065037	0.609672	0.0218565	Increase	Increase	IncreaseIncrease	1	1
TFDP2	transcription factor Dp-2	yes	0.580096	0.000114628	0.00310585	0.397685	0.00137904	0.0469014	Increase	Increase	IncreaseIncrease			1	0.580606	0.00012902	0.0033977	0.376973	0.0832149	Increase	Increase	IncreaseIncrease	1	1
TGFBI	transforming growth factor beta induced	yes	0.844322	0.000781975	0.0150987	0	0	0	Increase	NA	IncreaseNA	1			0.837052	0.00086186	0.0163265	0	0	Increase	NA	IncreaseNA			anti-inflammatory	1
TGFBR1	transforming growth factor beta receptor 1	yes	0.715048	0.000435662	0.00930313	0	0	0	Increase	NA	IncreaseNA	1			0.710314	0.00042309	0.00906211	0	0	Increase	NA	IncreaseNA				1
THOC5	THO complex 5	yes	-1.02256	0.00163227	0.0286392	0	0	0	Decrease	NA	DecreaseNA	1			-1.03531	0.00148978	0.0259422	0	0	Decrease	NA	DecreaseNA
THOP1	thimet oligopeptidase 1	yes	1.03076	0.00153052	0.0270467	0	0	0	Increase	NA	IncreaseNA	1			1.03092	0.00174873	0.029758	0	0	Increase	NA	IncreaseNA
THUMPD3	THUMP domain containing 3	yes	0	0	0	0.494998	0.00327263	0.0851912	NA	Increase	NAIncrease		1		0	0	0	0.510741	0.0821861	NA	Increase	NAIncrease
TIE1	tyrosine kinase with immunoglobulin like and EGF like domains 1	yes	0.936352	0.00688995	0.0930369	0	0	0	Increase	NA	IncreaseNA	1			0.949972	0.00666946	0.0891497	0	0	Increase	NA	IncreaseNA				1
TINAGL1	tubulointerstitial nephritis antigen like 1	yes	0.765176	0.00628294	0.0869719	0	0	0	Increase	NA	IncreaseNA	1			0	0	0	0	0	NA	NA	NANA
TJP2	tight junction protein 2	yes	0.780517	0.000580293	0.0116397	0	0	0	Increase	NA	IncreaseNA	1			0.78854	0.00049098	0.0102697	0	0	Increase	NA	IncreaseNA
TLE3	TLE family member 3, transcriptional corepressor	yes	0	0	0	0.580025	0.000639803	0.028696	NA	Increase	NAIncrease		1		0	0	0	0.523403	0.0765804	NA	Increase	NAIncrease
TM2D1	TM2 domain containing 1	yes	0	0	0	0.815341	1.3e-05	0.00253476	NA	Increase	NAIncrease		1		0	0	0	0.804786	0.00431241	NA	Increase	NAIncrease
TMED9	transmembrane p24 trafficking protein 9	yes	0.858902	0.00016427	0.00422906	0.608201	0.00131425	0.0466523	Increase	Increase	IncreaseIncrease			1	0.852835	0.00019951	0.00497669	0.60111	0.0607078	Increase	Increase	IncreaseIncrease	1	1
TMEM120B	transmembrane protein 120B	yes	1.29279	0.000614011	0.0121976	0	0	0	Increase	NA	IncreaseNA	1			1.29169	0.00071897	0.0139487	0	0	Increase	NA	IncreaseNA				1
TMEM208	transmembrane protein 208	yes	1.01728	0.000508406	0.0104958	0	0	0	Increase	NA	IncreaseNA	1			1.02019	0.00057833	0.011613	0	0	Increase	NA	IncreaseNA
TMEM212	transmembrane protein 212	yes	0.570938	8.66e-05	0.00248876	0	0	0	Increase	NA	IncreaseNA	1			0.571497	9.04e-05	0.00255793	0	0	Increase	NA	IncreaseNA
TMEM259	transmembrane protein 259	yes	0.675794	0.00388776	0.0588433	0	0	0	Increase	NA	IncreaseNA	1			0.677445	0.00410552	0.0607284	0	0	Increase	NA	IncreaseNA
TMEM30B	transmembrane protein 30B	yes	0	0	0	-0.748973	0.00308975	0.0817121	NA	Decrease	NADecrease		1		0	0	0	-0.794684	0.0624951	NA	Decrease	NADecrease
TMEM87A	transmembrane protein 87A	yes	0.527965	0.000118589	0.00320268	0	0	0	Increase	NA	IncreaseNA	1			0.523827	0.00014152	0.00369063	0	0	Increase	NA	IncreaseNA
TMEM87B	transmembrane protein 87B	yes	0.923651	2.29e-05	0.00087113	0.812093	4.41e-06	0.00133957	Increase	Increase	IncreaseIncrease			1	0.905563	3.8e-05	0.00135152	0.830851	0.00144512	Increase	Increase	IncreaseIncrease	1	1		1
TNPO1	transportin 1	yes	0.342197	0.0039975	0.0602834	0	0	0	Increase	NA	IncreaseNA	1			0.335583	0.00504278	0.0708105	0	0	Increase	NA	IncreaseNA
TNRC18	trinucleotide repeat containing 18	yes	0.975587	0.000204231	0.00505319	0.635278	0.00358413	0.0897791	Increase	Increase	IncreaseIncrease			1	0.971345	0.00024242	0.00581226	0.658797	0.0832149	Increase	Increase	IncreaseIncrease	1	1
TNRC6A	trinucleotide repeat containing adaptor 6A	yes	0.540002	3.12e-05	0.0011122	0.449237	1.98e-05	0.00299745	Increase	Increase	IncreaseIncrease			1	0.538016	3.49e-05	0.00127293	0.450446	0.00428834	Increase	Increase	IncreaseIncrease	1	1		1
TPM1	tropomyosin 1	yes	0.697864	1.01e-05	0.000477972	0.408287	0.00137351	0.0469014	Increase	Increase	IncreaseIncrease			1	0.694231	1.3e-05	0.00057821	0.409131	0.0579781	Increase	Increase	IncreaseIncrease	1	1
TPM3	tropomyosin 3	yes	1.03123	2.36e-09	6.08e-07	0.668118	2.13e-06	0.000832334	Increase	Increase	IncreaseIncrease			1	1.02428	3.32e-09	8.9e-07	0.658744	0.00144512	Increase	Increase	IncreaseIncrease	1	1
TRIM38	tripartite motif containing 38	yes	0.703933	0.000270004	0.00641181	0	0	0	Increase	NA	IncreaseNA	1			0.718609	0.00021566	0.00526654	0	0	Increase	NA	IncreaseNA
TRIO	trio Rho guanine nucleotide exchange factor	yes	0.739437	8.29e-05	0.00243015	0	0	0	Increase	NA	IncreaseNA	1			0.743773	8.16e-05	0.00234928	0	0	Increase	NA	IncreaseNA				1
TRMT13	tRNA methyltransferase 13 homolog	yes	0.76472	0.000102678	0.00284054	0	0	0	Increase	NA	IncreaseNA	1			0.764585	0.00011765	0.00313222	0	0	Increase	NA	IncreaseNA
TRMT1L	tRNA methyltransferase 1 like	yes	-0.62882	0.00424863	0.0635091	0	0	0	Decrease	NA	DecreaseNA	1			-0.650409	0.00356677	0.0541555	0	0	Decrease	NA	DecreaseNA
TRPV6	transient receptor potential cation channel subfamily V member 6	yes	1.14827	1.06e-08	2.14e-06	0.665609	3.77e-05	0.00446743	Increase	Increase	IncreaseIncrease			1	1.14483	1.45e-08	3.15e-06	0.668528	0.00597226	Increase	Increase	IncreaseIncrease	1	1
TTC1	tetratricopeptide repeat domain 1	yes	0.571925	0.00341286	0.0531147	0	0	0	Increase	NA	IncreaseNA	1			0.582129	0.00296205	0.046741	0	0	Increase	NA	IncreaseNA
TTC3	tetratricopeptide repeat domain 3	yes	0.326468	0.000212336	0.00522231	0	0	0	Increase	NA	IncreaseNA	1			0.320328	0.00027679	0.00640683	0	0	Increase	NA	IncreaseNA
TTC31	tetratricopeptide repeat domain 31	yes	0.801805	0.00606977	0.0844454	0	0	0	Increase	NA	IncreaseNA	1			0.829933	0.00465159	0.0669562	0	0	Increase	NA	IncreaseNA
TTC32	tetratricopeptide repeat domain 32	yes	0.615938	0.00187618	0.0319685	0	0	0	Increase	NA	IncreaseNA	1			0.61209	0.00198265	0.0330387	0	0	Increase	NA	IncreaseNA
TUG1	taurine up-regulated 1		0	0	0	0	0	0	NA	NA	NA				0.2853	0.00746824	0.0973781	0	0	Increase	NA	IncreaseNA				1
TULP4	TUB like protein 4	yes	1.18374	2.19e-06	0.000145065	0.644942	0.00289446	0.0777871	Increase	Increase	IncreaseIncrease			1	1.16414	3.25e-06	0.00020399	0.655875	0.0806003	Increase	Increase	IncreaseIncrease	1	1
TXLNG	taxilin gamma	yes	0.638463	0.00612601	0.0850846	0	0	0	Increase	NA	IncreaseNA	1			0.656474	0.00488066	0.0692606	0	0	Increase	NA	IncreaseNA
UACA	uveal autoantigen with coiled-coil domains and ankyrin repeats	yes	0.4675	8.52e-05	0.00246767	0	0	0	Increase	NA	IncreaseNA	1			0.465258	0.0001109	0.0030196	0	0	Increase	NA	IncreaseNA
UBAP2	ubiquitin associated protein 2	yes	0.9643	1.01e-07	1.25e-05	0.462865	0.00238324	0.0687824	Increase	Increase	IncreaseIncrease			1	0.966945	1.15e-07	1.48e-05	0.468423	0.0779277	Increase	Increase	IncreaseIncrease	1	1
UBE2G2	ubiquitin conjugating enzyme E2 G2	yes	1.16149	8.4e-07	6.94e-05	0.738817	0.000299297	0.017276	Increase	Increase	IncreaseIncrease			1	1.16008	9.54e-07	7.74e-05	0.745317	0.019753	Increase	Increase	IncreaseIncrease	1	1		1
UBE2J1	ubiquitin conjugating enzyme E2 J1	yes	0.837205	3.82e-05	0.0013312	0.645333	0.000163547	0.011301	Increase	Increase	IncreaseIncrease			1	0.83486	4.13e-05	0.0014285	0.638962	0.015735	Increase	Increase	IncreaseIncrease	1	1		1
UBE4A	ubiquitination factor E4A	yes	1.08536	2.69e-06	0.00017069	0.746002	0.000121444	0.00948408	Increase	Increase	IncreaseIncrease			1	1.08734	2.94e-06	0.00018757	0.755329	0.0107414	Increase	Increase	IncreaseIncrease	1	1
UBXN4	UBX domain protein 4	yes	0.310557	0.00457344	0.0672481	0	0	0	Increase	NA	IncreaseNA	1			0.309763	0.00500944	0.0705891	0	0	Increase	NA	IncreaseNA
UBXN7	UBX domain protein 7	yes	0	0	0	-0.379582	0.00333417	0.0857838	NA	Decrease	NADecrease		1		0	0	0	0	0	NA	NA	NANA
USO1	USO1 vesicle transport factor	yes	0.779371	9.73e-06	0.000464552	0.435771	0.00305926	0.0815558	Increase	Increase	IncreaseIncrease			1	0.775714	1.18e-05	0.00054009	0.445115	0.0829676	Increase	Increase	IncreaseIncrease	1	1
USP12	ubiquitin specific peptidase 12		0	0	0	0	0	0	NA	NA	NA				0.577346	0.00708899	0.0934955	0	0	Increase	NA	IncreaseNA
USP34	ubiquitin specific peptidase 34	yes	0.607346	4.32e-06	0.000254998	0.349943	0.0010663	0.0409137	Increase	Increase	IncreaseIncrease			1	0.608456	4.54e-06	0.00026215	0.341199	0.058821	Increase	Increase	IncreaseIncrease	1	1
USP9X	ubiquitin specific peptidase 9 X-linked	yes	0.527154	0.000509295	0.0104958	0	0	0	Increase	NA	IncreaseNA	1			0.525521	0.00058682	0.0116956	0	0	Increase	NA	IncreaseNA
UTRN	utrophin	yes	0.595655	7.36e-07	6.25e-05	0.344693	0.000395761	0.0203802	Increase	Increase	IncreaseIncrease			1	0.595627	7.44e-07	6.43e-05	0.352351	0.019753	Increase	Increase	IncreaseIncrease	1	1		1
VDAC3	voltage dependent anion channel 3	yes	1.23227	9.92e-05	0.00278003	0	0	0	Increase	NA	IncreaseNA	1			1.23368	0.00011305	0.00303695	0	0	Increase	NA	IncreaseNA
VPS35	VPS35 retromer complex component	yes	0.879122	1.04e-06	8.26e-05	0.440929	0.00365265	0.0908508	Increase	Increase	IncreaseIncrease			1	0.887245	8.37e-07	7e-05	0	0	Increase	NA	IncreaseNA
VPS37A	VPS37A subunit of ESCRT-I	yes	0.860907	0.000354717	0.00781702	0	0	0	Increase	NA	IncreaseNA	1			0.863184	0.00037244	0.00817335	0	0	Increase	NA	IncreaseNA
VPS53	VPS53 subunit of GARP complex	yes	1.26788	1.26e-07	1.5e-05	0.867666	1.56e-05	0.00278497	Increase	Increase	IncreaseIncrease			1	1.24694	1.91e-07	2.2e-05	0.854618	0.00431241	Increase	Increase	IncreaseIncrease	1	1		1
VRK3	VRK serine/threonine kinase 3	yes	1.23333	0.000822204	0.0156921	0	0	0	Increase	NA	IncreaseNA	1			1.2206	0.0011104	0.0201326	0	0	Increase	NA	IncreaseNA
WDFY3	WD repeat and FYVE domain containing 3	yes	0.704787	5.55e-05	0.00173804	0.592944	3.15e-05	0.00409618	Increase	Increase	IncreaseIncrease			1	0.702065	6.49e-05	0.00196721	0.585011	0.00624273	Increase	Increase	IncreaseIncrease	1	1		1
WDR20	WD repeat domain 20	yes	1.09398	1.14e-05	0.000510214	0	0	0	Increase	NA	IncreaseNA	1			1.08869	1.35e-05	0.00058604	0	0	Increase	NA	IncreaseNA				1
WDR60	WD repeat domain 60	yes	0.577998	0.000119807	0.00322505	0	0	0	Increase	NA	IncreaseNA	1			0.578142	0.00012818	0.00338669	0	0	Increase	NA	IncreaseNA
WDR75	WD repeat domain 75	yes	0.924239	6.64e-05	0.0020015	0.715903	0.000184353	0.0119974	Increase	Increase	IncreaseIncrease			1	0.923194	7.62e-05	0.00224012	0.706483	0.0180055	Increase	Increase	IncreaseIncrease	1	1
WDR82	WD repeat domain 82	yes	0.490779	0.00542823	0.0776105	0	0	0	Increase	NA	IncreaseNA	1			0.497814	0.00490664	0.0695064	0	0	Increase	NA	IncreaseNA
WIPI1	WD repeat domain, phosphoinositide interacting 1	yes	0.745161	3.72e-05	0.00130095	0.505803	0.000697772	0.0304725	Increase	Increase	IncreaseIncrease			1	0.741525	4.42e-05	0.00148657	0.490534	0.0481916	Increase	Increase	IncreaseIncrease	1	1		1
WNK1	WNK lysine deficient protein kinase 1	yes	0.707492	1.97e-06	0.000134482	0	0	0	Increase	NA	IncreaseNA	1			0.704931	2.58e-06	0.00016848	0	0	Increase	NA	IncreaseNA				1
WWC2	WW and C2 domain containing 2	yes	0.862507	5.32e-07	4.78e-05	0.582887	3.22e-05	0.00410743	Increase	Increase	IncreaseIncrease			1	0.864381	5.89e-07	5.43e-05	0.584267	0.00584757	Increase	Increase	IncreaseIncrease	1	1
XPC	XPC complex subunit, DNA damage recognition and repair factor	yes	0.676551	1.14e-05	0.000510214	0.385399	0.00223866	0.0675466	Increase	Increase	IncreaseIncrease			1	0.676888	1.14e-05	0.00052427	0.37438	0.0884345	Increase	Increase	IncreaseIncrease	1	1
YTHDF2	YTH N6-methyladenosine RNA binding protein 2	yes	0.959845	6.68e-06	0.000347582	0.675823	0.000165139	0.011301	Increase	Increase	IncreaseIncrease			1	0.961233	5.88e-06	0.00031956	0.651563	0.019753	Increase	Increase	IncreaseIncrease	1	1
ZBTB43	zinc finger and BTB domain containing 43	yes	0.721028	0.00116921	0.0213739	0.531842	0.00408888	0.0986982	Increase	Increase	IncreaseIncrease			1	0.717187	0.00132438	0.0234822	0	0	Increase	NA	IncreaseNA
ZCCHC4	zinc finger CCHC-type containing 4	yes	-1.13225	0.00372899	0.0568567	0	0	0	Decrease	NA	DecreaseNA	1			-1.11432	0.0045917	0.0665714	0	0	Decrease	NA	DecreaseNA
ZDHHC14	zinc finger DHHC-type palmitoyltransferase 14	yes	1.3519	8.67e-05	0.00248876	0	0	0	Increase	NA	IncreaseNA	1			1.35279	0.00010631	0.00292729	0	0	Increase	NA	IncreaseNA
ZFHX3	zinc finger homeobox 3	yes	0.632201	2.16e-06	0.000145051	0	0	0	Increase	NA	IncreaseNA	1			0.63293	2.72e-06	0.0001745	0	0	Increase	NA	IncreaseNA				1
ZFR	zinc finger RNA binding protein	yes	0.42529	0.000275127	0.00651474	0	0	0	Increase	NA	IncreaseNA	1			0.423338	0.00031841	0.00721032	0	0	Increase	NA	IncreaseNA				1
ZFYVE26	zinc finger FYVE-type containing 26	yes	1.36793	5.82e-05	0.00180136	0.861876	0.00296724	0.0794216	Increase	Increase	IncreaseIncrease			1	1.33865	0.00010274	0.00285526	0.916771	0.0626516	Increase	Increase	IncreaseIncrease	1	1		1
ZMAT2	zinc finger matrin-type 2	yes	0.605192	0.00028505	0.00669284	0	0	0	Increase	NA	IncreaseNA	1			0.605054	0.00032827	0.00736505	0	0	Increase	NA	IncreaseNA
ZNF106	zinc finger protein 106	yes	0.791988	1.77e-08	3.05e-06	0.424553	0.00031752	0.0176296	Increase	Increase	IncreaseIncrease			1	0.78503	2.45e-08	4.29e-06	0.402456	0.0354054	Increase	Increase	IncreaseIncrease	1	1		1
ZNF117	zinc finger protein 117	yes	0.835176	8.47e-05	0.00246767	0	0	0	Increase	NA	IncreaseNA	1			0.836367	7.68e-05	0.00224251	0	0	Increase	NA	IncreaseNA
ZNF148	zinc finger protein 148	yes	0.393054	0.0007118	0.0140389	0	0	0	Increase	NA	IncreaseNA	1			0.386228	0.0009108	0.0170525	0	0	Increase	NA	IncreaseNA				1
ZNF280D	zinc finger protein 280D	yes	0.645262	5.9e-05	0.00181124	0	0	0	Increase	NA	IncreaseNA	1			0.654594	4.88e-05	0.00158748	0	0	Increase	NA	IncreaseNA
ZNF321P	zinc finger protein 321, pseudogene	yes	1.67644	2.95e-08	4.35e-06	1.11336	7.66e-06	0.00185125	Increase	Increase	IncreaseIncrease			1	1.60215	1.1e-07	1.48e-05	1.03436	0.00597226	Increase	Increase	IncreaseIncrease	1	1
ZNF37A	zinc finger protein 37A	yes	0.732848	4.67e-05	0.00153713	0.622502	2.81e-05	0.00382802	Increase	Increase	IncreaseIncrease			1	0.741536	4.01e-05	0.00140031	0.616456	0.00597226	Increase	Increase	IncreaseIncrease	1	1
ZNF433-AS1	ZNF433 and ZNF878 antisense RNA 1	yes	0	0	0	-0.6798	0.00157511	0.0522781	NA	Decrease	NADecrease		1		0	0	0	-0.668611	0.0732037	NA	Decrease	NADecrease
ZNF462	zinc finger protein 462	yes	0.774358	7.76e-05	0.00228977	0.484584	0.00353887	0.0893195	Increase	Increase	IncreaseIncrease			1	0.780136	7.73e-05	0.00225097	0.495753	0.0885757	Increase	Increase	IncreaseIncrease	1	1
ZNF468	zinc finger protein 468	yes	1.12899	0.000261038	0.00623474	0.948558	0.000145522	0.0108536	Increase	Increase	IncreaseIncrease			1	1.08945	0.00045379	0.00959172	0.923844	0.0171224	Increase	Increase	IncreaseIncrease	1	1		1
ZNF471	zinc finger protein 471	yes	0.49068	0.00309576	0.0491675	0	0	0	Increase	NA	IncreaseNA	1			0.488034	0.00346874	0.0532714	0	0	Increase	NA	IncreaseNA
ZNF518A	zinc finger protein 518A	yes	0.594565	1.13e-05	0.000510214	0.358336	0.00138485	0.0469014	Increase	Increase	IncreaseIncrease			1	0.593368	1.38e-05	0.00059418	0.359138	0.0586309	Increase	Increase	IncreaseIncrease	1	1		1
ZNF587	zinc finger protein 587	yes	1.1424	1.53e-07	1.73e-05	0.666382	0.000274279	0.0162236	Increase	Increase	IncreaseIncrease			1	1.13147	2.1e-07	2.31e-05	0.657021	0.0224779	Increase	Increase	IncreaseIncrease	1	1		1
ZNF600	zinc finger protein 600	yes	1.64536	5.46e-08	7.52e-06	0.887157	0.000473577	0.0224543	Increase	Increase	IncreaseIncrease			1	1.64082	5.84e-08	8.37e-06	0.878914	0.0304708	Increase	Increase	IncreaseIncrease	1	1
ZNF611	zinc finger protein 611	yes	0.692855	0.00347225	0.0538362	0	0	0	Increase	NA	IncreaseNA	1			0.690324	0.00391211	0.058297	0	0	Increase	NA	IncreaseNA
ZNF618	zinc finger protein 618	yes	1.18636	0.00277917	0.0449454	0	0	0	Increase	NA	IncreaseNA	1			1.20638	0.00258355	0.0416689	0	0	Increase	NA	IncreaseNA
ZNF703	zinc finger protein 703	yes	0.984259	0.000567337	0.0114666	0	0	0	Increase	NA	IncreaseNA	1			0.979471	0.0006513	0.012759	0	0	Increase	NA	IncreaseNA
ZNF704	zinc finger protein 704	yes	1.98861	7.68e-13	6.35e-10	0	0	0	Increase	NA	IncreaseNA	1			1.98849	1.19e-12	9.59e-10	0	0	Increase	NA	IncreaseNA				1
ZNF813	zinc finger protein 813	yes	1.45917	0.00287943	0.0462949	0	0	0	Increase	NA	IncreaseNA	1			0	0	0	0	0	NA	NA	NANA
ZNF83	zinc finger protein 83	yes	0.603249	5.41e-05	0.00170717	0	0	0	Increase	NA	IncreaseNA	1			0.607661	4.15e-05	0.00142926	0	0	Increase	NA	IncreaseNA
ZNF91	zinc finger protein 91	yes	0.909363	5.94e-06	0.00032097	0	0	0	Increase	NA	IncreaseNA	1			0.92644	4.2e-06	0.00024658	0.490104	0.0983027	Increase	Increase	IncreaseIncrease	1			1
ZNFX1	zinc finger NFX1-type containing 1	yes	1.15153	1.46e-08	2.65e-06	0.748501	1.96e-05	0.00299745	Increase	Increase	IncreaseIncrease			1	1.14565	2.11e-08	3.77e-06	0.73195	0.00584757	Increase	Increase	IncreaseIncrease	1	1		1
ZRANB3	zinc finger RANBP2-type containing 3	yes	1.35018	2.53e-05	0.000949414	0	0	0	Increase	NA	IncreaseNA	1			1.36097	2.46e-05	0.00094211	0	0	Increase	NA	IncreaseNA

## Sheet: Common(n=244)Canonical Pathways
Supplemental Table 1b. Canonical pathways in association with white matter damage as indicated by echolucency (ELX) and/or ventriculomegaly (VLM).
Ingenuity Canonical Pathways	-log(p-value)	zScore	Ratio	Molecules
EIF2 Signaling	12.3	3.05085	0.0943	EIF3I,FAU,HSPA5,PIK3C2A,PPP1R15A,PTBP1,RALA,RALB,RAP1B,RPL12,RPL13A,RPL24,RPL35A,RPL5,RPLP1,RPLP2,RPS10,RPS11,RPS8,RPSA
DNA Double-Strand Break Repair by Homologous Recombination	6.46		0.357	ATM,ATRX,BRCA2,MRE11,RAD50
mTOR Signaling	5.36	2.44949	0.0588	DGKZ,EIF3I,FAU,PIK3C2A,RALA,RALB,RAP1B,RHOQ,RPS10,RPS11,RPS8,RPSA								0.05	-1.30103
Hereditary Breast Cancer Signaling	5.32		0.0719	ARID1A,ATM,BRCA2,MRE11,PIK3C2A,RAD50,RALA,RALB,RAP1B,XPC
Regulation of eIF4 and p70S6K Signaling	5.23	2	0.0629	EIF3I,FAU,ITGA1,PIK3C2A,RALA,RALB,RAP1B,RPS10,RPS11,RPS8,RPSA
IL-6 Signaling	3.94	2.82843	0.0625	IL1R1,MAPKAPK2,MCL1,PIK3C2A,PTPN11,RALA,RALB,RAP1B
UVA-Induced MAPK Signaling	3.9	2	0.0722	ATM,PARP11,PARP14,PIK3C2A,RALA,RALB,RAP1B
Senescence Pathway	3.8	3.31662	0.0408	ANAPC4,ATM,EP400,ITSN2,MAPKAPK2,MRE11,PIK3C2A,RAD50,RALA,RALB,RAP1B,SMAD4
Insulin Receptor Signaling	3.75	2.12132	0.0588	INPP5D,PIK3C2A,PPP1R12A,PTPN11,RALA,RALB,RAP1B,RHOQ
Antiproliferative Role of Somatostatin Receptor 2	3.69	2.23607	0.0811	GNB4,PIK3C2A,PTPN11,RALA,RALB,RAP1B
FLT3 Signaling in Hematopoietic Progenitor Cells	3.53	1.63299	0.0759	INPP5D,PIK3C2A,PTPN11,RALA,RALB,RAP1B
CNTF Signaling	3.35	2.23607	0.0893	PIK3C2A,PTPN11,RALA,RALB,RAP1B
DNA Double-Strand Break Repair by Non-Homologous End Joining	3.31		0.214	ATM,MRE11,RAD50
Telomere Extension by Telomerase	3.21		0.2	MRE11,RAD50,TERF1
Actin Nucleation by ARP-WASP Complex	3.2	1.34164	0.0659	ITGA1,PPP1R12A,RALA,RALB,RAP1B,RHOQ
Protein Kinase A Signaling	3.2	-0.377964	0.0332	AKAP10,AKAP11,AKAP9,ANAPC4,FLNA,GNAI1,GNB4,H1-2,PNPLA8,PPP1R12A,PTPN11,RAP1B,SMAD4
IL-2 Signaling	3.18	2.23607	0.082	PIK3C2A,PTPN11,RALA,RALB,RAP1B
Thrombin Signaling	3.18	2.64575	0.0435	ARHGEF12,GNAI1,GNB4,PIK3C2A,PPP1R12A,RALA,RALB,RAP1B,RHOQ
P2Y Purigenic Receptor Signaling Pathway	3.12	1.63299	0.0538	GNAI1,GNB4,P2RY1,PIK3C2A,RALA,RALB,RAP1B
Thrombopoietin Signaling	3.11	2.23607	0.0794	PIK3C2A,PTPN11,RALA,RALB,RAP1B
CCR3 Signaling in Eosinophils	3.1	2	0.0534	GNAI1,GNB4,PIK3C2A,PPP1R12A,RALA,RALB,RAP1B
HGF Signaling	3.1	2.44949	0.0534	ITGA1,MAP3K8,PIK3C2A,PTPN11,RALA,RALB,RAP1B
RHOGDI Signaling	3.1	-1.63299	0.0425	ARHGAP4,ARHGEF12,DGKZ,GNAI1,GNB4,ITGA1,PIP4K2A,PPP1R12A,RHOQ
Role of JAK1 and JAK3 in γc Cytokine Signaling	2.99		0.0746	PIK3C2A,PTPN11,RALA,RALB,RAP1B
Apelin Endothelial Signaling Pathway	2.93	2.23607	0.05	GNAI1,GNB4,KLF2,PIK3C2A,RALA,RALB,RAP1B
Mouse Embryonic Stem Cell Pluripotency	2.92	1.63299	0.0583	PIK3C2A,PTPN11,RALA,RALB,RAP1B,SMAD4
Virus Entry via Endocytic Pathways	2.9		0.0577	AP1G1,FLNA,PIK3C2A,RALA,RALB,RAP1B
GM-CSF Signaling	2.9	2.23607	0.0714	PIK3C2A,PTPN11,RALA,RALB,RAP1B
Glioma Invasiveness Signaling	2.88	2.23607	0.0704	PIK3C2A,RALA,RALB,RAP1B,RHOQ
Chronic Myeloid Leukemia Signaling	2.86		0.0566	PIK3C2A,PTPN11,RALA,RALB,RAP1B,SMAD4
ERK5 Signaling	2.85	2.23607	0.0694	MAP3K8,PTPN11,RALA,RALB,RAP1B
Angiopoietin Signaling	2.74	2	0.0658	PIK3C2A,PTPN11,RALA,RALB,RAP1B
Neurotrophin/TRK Signaling	2.74	2.23607	0.0658	PIK3C2A,PTPN11,RALA,RALB,RAP1B
Actin Cytoskeleton Signaling	2.73	1.63299	0.0375	ARHGEF12,FLNA,ITGA1,MYO10,PIK3C2A,PPP1R12A,RALA,RALB,RAP1B
Chemokine Signaling	2.72	1.34164	0.0649	GNAI1,PPP1R12A,RALA,RALB,RAP1B
PI3K/AKT Signaling	2.7	1.34164	0.0406	IL1R1,INPP5D,ITGA1,MAP3K8,MCL1,RALA,RALB,RAP1B
Renal Cell Carcinoma Signaling	2.69	2.23607	0.0641	PIK3C2A,PTPN11,RALA,RALB,RAP1B
IL-3 Signaling	2.67	1.34164	0.0633	INPP5D,PIK3C2A,RALA,RALB,RAP1B
Role of BRCA1 in DNA Damage Response	2.65		0.0625	ARID1A,ATM,BRCA2,MRE11,RAD50
NGF Signaling	2.64	2.44949	0.0513	MAP3K8,PIK3C2A,PTPN11,RALA,RALB,RAP1B
Fc Epsilon RI Signaling	2.62	1.63299	0.0508	INPP5D,PIK3C2A,PTPN11,RALA,RALB,RAP1B
JAK/STAT Signaling	2.6	2.23607	0.061	PIK3C2A,PTPN11,RALA,RALB,RAP1B
Melanoma Signaling	2.59	2	0.08	PIK3C2A,RALA,RALB,RAP1B
FcγRIIB Signaling in B Lymphocytes	2.58	1.34164	0.0602	INPP5D,PIK3C2A,RALA,RALB,RAP1B
Cardiac Hypertrophy Signaling	2.55	2.12132	0.0353	GNAI1,GNB4,MAP3K8,MAPKAPK2,PIK3C2A,RALA,RALB,RAP1B,RHOQ
PDGF Signaling	2.51	2.23607	0.0581	INPP5D,PIK3C2A,RALA,RALB,RAP1B
Prolactin Signaling	2.51	2.23607	0.0581	PIK3C2A,PTPN11,RALA,RALB,RAP1B
CXCR4 Signaling	2.51	2.44949	0.0422	GNAI1,GNB4,PIK3C2A,RALA,RALB,RAP1B,RHOQ
Endocannabinoid Developing Neuron Pathway	2.49	2.23607	0.048	GNAI1,GNB4,PIK3C2A,RALA,RALB,RAP1B
CSDE1 Signaling Pathway	2.44	1	0.0727	BCYRN1,HNRNPC,PABPN1,PTBP1
IL-4 Signaling	2.42		0.0556	INPP5D,PIK3C2A,RALA,RALB,RAP1B
fMLP Signaling in Neutrophils	2.41	2.23607	0.0462	GNAI1,GNB4,PIK3C2A,RALA,RALB,RAP1B
Cardiac β-adrenergic Signaling	2.37		0.0398	AKAP10,AKAP11,AKAP9,GNAI1,GNB4,PNPLA8,PPP1R12A
Molecular Mechanisms of Cancer	2.31		0.0273	ARHGEF12,ATM,GNAI1,GNB4,ITGA1,PIK3C2A,PTPN11,RALA,RALB,RAP1B,RHOQ,SMAD4
RAC Signaling	2.3	2.23607	0.0438	ITGA1,PIK3C2A,PIP4K2A,RALA,RALB,RAP1B
Melanocyte Development and Pigmentation Signaling	2.3	2.23607	0.0521	PIK3C2A,PTPN11,RALA,RALB,RAP1B
TGF-β Signaling	2.3	1.34164	0.0521	RALA,RALB,RAP1B,SKI,SMAD4
Endometrial Cancer Signaling	2.3	2	0.0667	PIK3C2A,RALA,RALB,RAP1B
SPINK1 General Cancer Pathway	2.28	2	0.0656	PIK3C2A,RALA,RALB,RAP1B
VEGF Signaling	2.28	1.34164	0.0515	PIK3C2A,PTPN11,RALA,RALB,RAP1B
ERB2-ERBB3 Signaling	2.21	2	0.0625	PIK3C2A,RALA,RALB,RAP1B
ILK Signaling	2.16	1	0.0363	DSP,FLNA,MYO10,NACA,PIK3C2A,PPP1R12A,RHOQ
Natural Killer Cell Signaling	2.16	1.88982	0.0363	HSPA5,MAP3K8,PIK3C2A,PTPN11,RALA,RALB,RAP1B
ERBB4 Signaling	2.16	2	0.0606	PIK3C2A,RALA,RALB,RAP1B
IGF-1 Signaling	2.16	2.23607	0.0481	PIK3C2A,PTPN11,RALA,RALB,RAP1B
Telomerase Signaling	2.16	2	0.0481	PIK3C2A,RALA,RALB,RAP1B,TERF1
Paxillin Signaling	2.12	2	0.0472	ITGA1,PIK3C2A,RALA,RALB,RAP1B
α-Adrenergic Signaling	2.12	2	0.0472	GNAI1,GNB4,RALA,RALB,RAP1B
Kinetochore Metaphase Signaling Pathway	2.11	0.447214	0.0467	ANAPC4,CENPC,CENPE,PPP1R12A,SPDL1
Agrin Interactions at Neuromuscular Junction	2.11		0.0588	RALA,RALB,RAP1B,UTRN
Ephrin Receptor Signaling	2.09	2.44949	0.0352	GNAI1,GNB4,ITGA1,PTPN11,RALA,RALB,RAP1B
3-phosphoinositide Biosynthesis	2.08	2.44949	0.035	ATP1A1,INPP5D,PIK3C2A,PIP4K2A,PPP1R12A,PTPN11,STYX
Role of MAPK Signaling in Promoting the Pathogenesis of Influenza	2.07	2.23607	0.0459	ATP6V1D,PNPLA8,RALA,RALB,RAP1B
Integrin Signaling	2.02	2.44949	0.0341	ITGA1,PIK3C2A,PPP1R12A,RALA,RALB,RAP1B,RHOQ
IL-8 Signaling	2	2.44949	0.0338	GNAI1,GNB4,PIK3C2A,RALA,RALB,RAP1B,RHOQ
HMGB1 Signaling	1.99	1.63299	0.0377	IL1R1,PIK3C2A,RALA,RALB,RAP1B,RHOQ
Neuregulin Signaling	1.98	2	0.0435	ITGA1,PTPN11,RALA,RALB,RAP1B
Role of Tissue Factor in Cancer	1.98		0.0435	PIK3C2A,PTPN11,RALA,RALB,RAP1B
FAK Signaling	1.96		0.0431	ITGA1,PIK3C2A,RALA,RALB,RAP1B
GDNF Family Ligand-Receptor Interactions	1.95	2	0.0526	PIK3C2A,RALA,RALB,RAP1B
Macropinocytosis Signaling	1.95	2	0.0526	PIK3C2A,RALA,RALB,RAP1B
PAK Signaling	1.95	2	0.0427	ITGA1,PIK3C2A,RALA,RALB,RAP1B
Colorectal Cancer Metastasis Signaling	1.94	2.23607	0.0303	GNAI1,GNB4,PIK3C2A,RALA,RALB,RAP1B,RHOQ,SMAD4
Thyroid Cancer Signaling	1.93	2	0.0519	PIK3C2A,RALA,RALB,RAP1B
Signaling by Rho Family GTPases	1.93	1.34164	0.0302	ARHGEF12,GNAI1,GNB4,ITGA1,PIK3C2A,PIP4K2A,PPP1R12A,RHOQ
Role of NANOG in Mammalian Embryonic Stem Cell Pluripotency	1.93	2	0.0424	PIK3C2A,RALA,RALB,RAP1B,SMAD4
Estrogen-Dependent Breast Cancer Signaling	1.91	2	0.0513	PIK3C2A,RALA,RALB,RAP1B
NF-κB Activation by Viruses	1.91	2	0.0513	PIK3C2A,RALA,RALB,RAP1B
Germ Cell-Sertoli Cell Junction Signaling	1.91		0.0361	MAP3K8,PIK3C2A,RALA,RALB,RAP1B,RHOQ
Role of MAPK Signaling in the Pathogenesis of Influenza	1.89		0.0506	PNPLA8,RALA,RALB,RAP1B
Oncostatin M Signaling	1.88		0.0698	RALA,RALB,RAP1B
Role of NFAT in Cardiac Hypertrophy	1.87	0.816497	0.032	GNAI1,GNB4,PIK3C2A,RALA,RALB,RAP1B,RCAN1
Oxytocin Signaling Pathway	1.86	2.12132	0.0293	GNAI1,GNB4,MYO10,PIK3C2A,PPP1R12A,RALA,RALB,RAP1B
Reelin Signaling in Neurons	1.83	2	0.04	ARHGEF12,PAFAH1B1,PAFAH1B2,PIK3C2A,RAP1B
PEDF Signaling	1.8	2	0.0476	PIK3C2A,RALA,RALB,RAP1B
VEGF Family Ligand-Receptor Interactions	1.8	2	0.0476	PIK3C2A,RALA,RALB,RAP1B
Superpathway of Inositol Phosphate Compounds	1.79	2.64575	0.0307	ATP1A1,INPP5D,PIK3C2A,PIP4K2A,PPP1R12A,PTPN11,STYX
G Beta Gamma Signaling	1.78	2	0.0388	GNAI1,GNB4,RALA,RALB,RAP1B
p70S6K Signaling	1.78	2.23607	0.0388	GNAI1,PIK3C2A,RALA,RALB,RAP1B
BMP signaling pathway	1.78	2	0.0471	RALA,RALB,RAP1B,SMAD4
LPS-stimulated MAPK Signaling	1.78	2	0.0471	PIK3C2A,RALA,RALB,RAP1B
Spliceosomal Cycle	1.73		0.0612	CDC5L,RBM8A,SLU7
Regulation of Cellular Mechanics by Calpain Protease	1.73		0.0455	ITGA1,RALA,RALB,RAP1B
PPARα/RXRα Activation	1.72	-2.23607	0.0328	CKAP5,IL1R1,RALA,RALB,RAP1B,SMAD4
Cardiac Hypertrophy Signaling (Enhanced)	1.71	3	0.0226	GNAI1,GNB4,IL1R1,ITGA1,MAP3K8,MAPKAPK2,PIK3C2A,PNPLA8,RALA,RALB,RAP1B,RCAN1
Acute Myeloid Leukemia Signaling	1.7	2	0.0444	PIK3C2A,RALA,RALB,RAP1B
Ceramide Signaling	1.7	1	0.0444	PIK3C2A,RALA,RALB,RAP1B
UVC-Induced MAPK Signaling	1.69		0.0588	RALA,RALB,RAP1B
Endothelin-1 Signaling	1.69	2.44949	0.0323	GNAI1,PIK3C2A,PNPLA8,RALA,RALB,RAP1B
GNRH Signaling	1.68	2.23607	0.0321	GNAI1,GNB4,MAP3K8,RALA,RALB,RAP1B
MSP-RON Signaling In Cancer Cells Pathway	1.68	2.23607	0.0365	FLNA,PIK3C2A,RALA,RALB,RAP1B
Xenobiotic Metabolism General Signaling Pathway	1.67	2.23607	0.0362	MAP3K8,PIK3C2A,RALA,RALB,RAP1B
D-myo-inositol-5-phosphate Metabolism	1.65	2.23607	0.0316	ATP1A1,INPP5D,PIP4K2A,PPP1R12A,PTPN11,STYX
ERBB Signaling	1.65	2	0.043	PIK3C2A,RALA,RALB,RAP1B
Non-Small Cell Lung Cancer Signaling	1.65	2	0.043	PIK3C2A,RALA,RALB,RAP1B
S-methyl-5'-thioadenosine Degradation II	1.64		0.5	MTAP
Gαi Signaling	1.64	2	0.0357	GNAI1,GNB4,RALA,RALB,RAP1B
Regulation Of The Epithelial Mesenchymal Transition By Growth Factors Pathway	1.63	2.44949	0.0312	PIK3C2A,PTPN11,RALA,RALB,RAP1B,SMAD4
Regulation of the Epithelial-Mesenchymal Transition Pathway	1.62		0.0311	PIK3C2A,PTPN11,RALA,RALB,RAP1B,SMAD4
Coronavirus Pathogenesis Pathway	1.61	-1.63299	0.0309	FAU,RPS10,RPS11,RPS8,RPSA,SMAD4
Role of CHK Proteins in Cell Cycle Checkpoint Control	1.56		0.0526	ATM,MRE11,RAD50
Cancer Drug Resistance By Drug Efflux	1.54		0.0517	RALA,RALB,RAP1B
PTEN Signaling	1.53	-1	0.0333	INPP5D,ITGA1,RALA,RALB,RAP1B
HIF1α Signaling	1.52	1.63299	0.0294	ADM,HSPA5,PIK3C2A,RALA,RALB,RAP1B
Relaxin Signaling	1.52		0.0331	GNAI1,GNB4,PIK3C2A,PNPLA8,RAP1B
Apoptosis Signaling	1.52	-2	0.0392	MCL1,RALA,RALB,RAP1B
PPAR Signaling	1.5	-2	0.0385	IL1R1,RALA,RALB,RAP1B
Calcium Signaling	1.48		0.0288	MYO10,RAP1B,RCAN1,TPM1,TPM3,TRPV6
Ovarian Cancer Signaling	1.47	2	0.0321	BRCA2,PIK3C2A,RALA,RALB,RAP1B
Autophagy	1.46	1.63299	0.0284	ATM,OPTN,PIK3C2A,RALA,RALB,WIPI1
Role of PI3K/AKT Signaling in the Pathogenesis of Influenza	1.45		0.0476	GNAI1,KPNA3,PIK3C2A
Protein Ubiquitination Pathway	1.44		0.0259	ANAPC4,HSPA5,UBE2G2,UBE2J1,UBE4A,USO1,USP34
ERK/MAPK Signaling	1.44	1.34164	0.0282	ITGA1,PIK3C2A,PPP1R12A,RALA,RALB,RAP1B
Prostate Cancer Signaling	1.43		0.0367	PIK3C2A,RALA,RALB,RAP1B
Regulation of Actin-based Motility by Rho	1.42		0.0364	ITGA1,PIP4K2A,PPP1R12A,RHOQ
CDK5 Signaling	1.39	1	0.0354	PPP1R12A,RALA,RALB,RAP1B
Cell Cycle: G1/S Checkpoint Regulation	1.38		0.0448	ATM,RPL5,SMAD4
MSP-RON Signaling In Macrophages Pathway	1.37	2	0.0351	PIK3C2A,RALA,RALB,RAP1B
Glioblastoma Multiforme Signaling	1.35	2.23607	0.0298	PIK3C2A,RALA,RALB,RAP1B,RHOQ
Cholecystokinin/Gastrin-mediated Signaling	1.34	2	0.0342	RALA,RALB,RAP1B,RHOQ
Hepatic Fibrosis Signaling Pathway	1.31	2.82843	0.0218	GNAI1,IL1R1,ITGA1,PIK3C2A,RALA,RALB,RAP1B,RHOQ,SMAD4
Renin-Angiotensin Signaling	1.3	2	0.0331	PIK3C2A,RALA,RALB,RAP1B
D-myo-inositol (1,4,5,6)-Tetrakisphosphate Biosynthesis	1.3	2	0.0287	ATP1A1,INPP5D,PPP1R12A,PTPN11,STYX
D-myo-inositol (3,4,5,6)-tetrakisphosphate Biosynthesis	1.3	2	0.0287	ATP1A1,INPP5D,PPP1R12A,PTPN11,STYX
Ephrin B Signaling	1.3		0.0417	GNAI1,GNB4,ITSN2
Hypoxia Signaling in the Cardiovascular System	1.3		0.0417	ATM,UBE2G2,UBE2J1
Glioma Signaling	1.28	2	0.0328	PIK3C2A,RALA,RALB,RAP1B
RHOA Signaling	1.28	0	0.0328	ARHGAP4,ARHGEF12,PIP4K2A,PPP1R12A
Pancreatic Adenocarcinoma Signaling	1.26		0.0323	BRCA2,PIK3C2A,RALA,SMAD4
Axonal Guidance Signaling	1.25		0.0204	ARHGEF12,GNAI1,GNB4,ITGA1,KLC1,PIK3C2A,PTPN11,RALA,RALB,RAP1B
14-3-3-mediated Signaling	1.24	2	0.0317	PIK3C2A,RALA,RALB,RAP1B
Synaptic Long Term Potentiation	1.24	1	0.0317	PPP1R12A,RALA,RALB,RAP1B
Ferroptosis Signaling Pathway	1.23	2	0.0315	LINC00472,RALA,RALB,RAP1B
Nucleotide Excision Repair Pathway	1.22		0.0571	ERCC5,XPC
Acute Phase Response Signaling	1.21	2.23607	0.0272	IL1R1,PTPN11,RALA,RALB,RAP1B
3-phosphoinositide Degradation	1.2	2.23607	0.0269	ATP1A1,INPP5D,PPP1R12A,PTPN11,STYX
Leukocyte Extravasation Signaling	1.18	1.34164	0.0265	ARHGAP4,GNAI1,PIK3C2A,PTPN11,RAP1B
Synaptogenesis Signaling Pathway	1.18	1.88982	0.0227	ITSN2,PAFAH1B1,PIK3C2A,RALA,RALB,RAP1B,STXBP3
Production of Nitric Oxide and Reactive Oxygen Species in Macrophages	1.18	1	0.0266	MAP3K8,PIK3C2A,PPP1R12A,RAP1B,RHOQ
Synaptic Long Term Depression	1.18	2.23607	0.0266	GNAI1,PNPLA8,RALA,RALB,RAP1B
Gα12/13 Signaling	1.17	2	0.0301	PIK3C2A,RALA,RALB,RAP1B
STAT3 Pathway	1.16		0.0296	IL1R1,RALA,RALB,RAP1B
PI3K Signaling in B Lymphocytes	1.14	1	0.0292	INPP5D,RALA,RALB,RAP1B
Adrenomedullin signaling pathway	1.14	2.23607	0.0258	ADM,PIK3C2A,RALA,RALB,RAP1B
Gap Junction Signaling	1.14		0.0258	GNAI1,PIK3C2A,RALA,RALB,RAP1B
FGF Signaling	1.14		0.0357	MAPKAPK2,PIK3C2A,PTPN11
Role of NFAT in Regulation of the Immune Response	1.13	1.63299	0.0209	GNAI1,GNB4,KPNA3,PIK3C2A,RALA,RALB,RAP1B,RCAN1
Phosphatidylcholine Biosynthesis I	1.11		0.143	PCYT1A
Mechanisms of Viral Exit from Host Cells	1.1		0.0488	CHMP3,SH3GL1
Sertoli Cell-Sertoli Cell Junction Signaling	1.08		0.0248	ITGA1,MAP3K8,RALA,RALB,RAP1B
Unfolded protein response	1.08		0.0337	HSPA5,PPP1R15A,SEL1L
NAD Signaling Pathway	1.07	2	0.0276	H1-2,PARP11,PARP14,PIK3C2A
Semaphorin Neuronal Repulsive Signaling Pathway	1.07	-1	0.0276	ARHGEF12,ITGA1,PIK3C2A,PPP1R12A
Pyroptosis Signaling Pathway	1.07		0.0333	DHX9,GBP4,IL1R1
G Protein Signaling Mediated by Tubby	1.06		0.0465	GNAI1,GNB4
NRF2-mediated Oxidative Stress Response	1.02	2	0.0237	PIK3C2A,PRDX1,RALA,RALB,RAP1B
ATM Signaling	1.01		0.0312	ATM,MRE11,RAD50
IL-1 Signaling	1.01		0.0312	GNAI1,GNB4,IL1R1
Ephrin A Signaling	0.995		0.0426	PIK3C2A,PTPN11
p53 Signaling	0.988		0.0306	ATM,JMY,PIK3C2A
Apelin Muscle Signaling Pathway	0.98		0.0417	GNAI1,GNB4
HER-2 Signaling in Breast Cancer	0.943	2.23607	0.0224	PIK3C2A,RALA,RALB,RAP1B,SMAD4
Human Embryonic Stem Cell Pluripotency	0.928		0.0245	GNAI1,GNB4,PIK3C2A,SMAD4
Glycogen Degradation II	0.924		0.0909	MTAP
Gαq Signaling	0.914		0.0242	GNAI1,GNB4,PIK3C2A,RHOQ
cAMP-mediated signaling	0.908		0.0218	AKAP10,AKAP11,AKAP9,GNAI1,PNPLA8
B Cell Receptor Signaling	0.895	1.88982	0.0192	INPP5D,MAP3K8,PIK3C2A,PTPN11,RALA,RALB,RAP1B
Erythropoietin Signaling Pathway	0.894	2	0.0238	PIK3C2A,RALA,RALB,RAP1B
Assembly of RNA Polymerase III Complex	0.889		0.0833	BDP1
Cleavage and Polyadenylation of Pre-mRNA	0.889		0.0833	PABPN1
Wound Healing Signaling Pathway	0.858	2.23607	0.021	COL27A1,IL1R1,RALA,RALB,RAP1B
Retinoic acid Mediated Apoptosis Signaling	0.858		0.0351	PARP11,PARP14
Role of IL-17A in Arthritis	0.858		0.0351	MAPKAPK2,PIK3C2A
Glycogen Degradation III	0.857		0.0769	MTAP
Bladder Cancer Signaling	0.845		0.0263	RALA,RALB,RAP1B
AMPK Signaling	0.841		0.0207	ARID1A,GNAI1,GNB4,PIK3C2A,PPM1G
Semaphorin Signaling in Neurons	0.834		0.0339	ARHGEF12,RHOQ
Phagosome Formation	0.834	3.31662	0.0165	AP1G1,CYSLTR1,ITGA1,MYO10,P2RY1,PIK3C2A,PIP4K2A,PNPLA8,RALA,RALB,RAP1B
Tumor Microenvironment Pathway	0.829	2	0.0225	PIK3C2A,RALA,RALB,RAP1B
Choline Biosynthesis III	0.827		0.0714	PCYT1A
IL-17 Signaling	0.823	2	0.0223	PIK3C2A,RALA,RALB,RAP1B
Sphingosine-1-phosphate Signaling	0.821		0.0256	GNAI1,PIK3C2A,RHOQ
Role of Macrophages, Fibroblasts and Endothelial Cells in Rheumatoid Arthritis	0.816		0.0191	IL1R1,MAPKAPK2,PIK3C2A,RALA,RALB,RAP1B
Pulmonary Fibrosis Idiopathic Signaling Pathway	0.781	2.44949	0.0186	COL27A1,PIK3C2A,RALA,RALB,RAP1B,SMAD4
Phospholipase C Signaling	0.776	1.63299	0.0172	ARHGEF12,GNB4,ITGA1,PPP1R12A,RALA,RALB,RAP1B,RHOQ
D-myo-inositol (1,4,5)-trisphosphate Degradation	0.774		0.0625	INPP5D
GP6 Signaling Pathway	0.769		0.0242	COL27A1,PIK3C2A,RAP1B
Eicosanoid Signaling	0.768		0.0308	CYSLTR1,PNPLA8
Hepatic Fibrosis / Hepatic Stellate Cell Activation	0.759		0.0211	COL27A1,IL1R1,MYO10,SMAD4
CD40 Signaling	0.757		0.0303	MAPKAPK2,PIK3C2A
Remodeling of Epithelial Adherens Junctions	0.757		0.0303	DNM1L,RALA
Estrogen Receptor Signaling	0.756	2.44949	0.0175	GNAI1,GNB4,PIK3C2A,PPP1R12A,RALA,RALB,RAP1B
1D-myo-inositol Hexakisphosphate Biosynthesis II (Mammalian)	0.75		0.0588	INPP5D
D-myo-inositol (1,3,4)-trisphosphate Biosynthesis	0.75		0.0588	INPP5D
Granzyme A Signaling	0.75		0.0588	H1-2
RAN Signaling	0.75		0.0588	KPNA3
Clathrin-mediated Endocytosis Signaling	0.747		0.0208	AP1G1,DNM1L,PIK3C2A,SH3GL1
Circadian Rhythm Signaling	0.742		0.0192	GNAI1,GNB4,RALA,RALB,RAP1B
RAR Activation	0.731		0.0205	ARID1A,MAPKAPK2,RDH11,SMAD4
Agranulocyte Adhesion and Diapedesis	0.72		0.0203	GNAI1,IL1R1,ITGA1,MYO10
Systemic Lupus Erythematosus Signaling	0.709		0.017	HNRNPC,INPP5D,PIK3C2A,PRPF3,RALA,RALB,RAP1B
Iron homeostasis signaling pathway	0.708		0.0226	ATP6V1D,SLC40A1,SMAD4
DNA damage-induced 14-3-3σ Signaling	0.706		0.0526	ATM
GADD45 Signaling	0.706		0.0526	ATM
Xenobiotic Metabolism Signaling	0.698		0.0185	MAP3K8,PIK3C2A,RALA,RALB,RAP1B
IL-7 Signaling Pathway	0.691		0.0274	MCL1,PIK3C2A
The Visual Cycle	0.686		0.05	RDH11
Opioid Signaling Pathway	0.68	2	0.0182	GNAI1,GNB4,RALA,RALB,RAP1B
Caveolar-mediated Endocytosis Signaling	0.673		0.0267	FLNA,ITGA1
Leptin Signaling in Obesity	0.673		0.0267	PIK3C2A,PTPN11
Endoplasmic Reticulum Stress Pathway	0.668		0.0476	HSPA5
Cardiomyocyte Differentiation via BMP Receptors	0.65		0.0455	SMAD4
Superpathway of D-myo-inositol (1,4,5)-trisphosphate Metabolism	0.65		0.0455	INPP5D
Breast Cancer Regulation by Stathmin1	0.647	2.82843	0.0155	ARHGEF12,CYSLTR1,GNB4,P2RY1,PIK3C2A,PPP1R12A,RALA,RALB,RAP1B
BAG2 Signaling Pathway	0.624		0.0247	HSPA5,MAPKAPK2
Dilated Cardiomyopathy Signaling Pathway	0.618		0.0203	MYO10,PTPN11,TPM1
Gluconeogenesis I	0.617		0.0417	ENO1
Glycolysis I	0.617		0.0417	ENO1
NF-κB Signaling	0.61	2.44949	0.0163	IL1R1,MAP3K8,PIK3C2A,RALA,RALB,RAP1B
HIPPO signaling	0.602		0.0238	PPP1R12A,SMAD4
TR/RXR Activation	0.602		0.0238	ENO1,PIK3C2A
Role of JAK family kinases in IL-6-type Cytokine Signaling	0.601		0.04	PTPN11
D-myo-inositol (1,4,5)-Trisphosphate Biosynthesis	0.587		0.0385	PIP4K2A
Systemic Lupus Erythematosus In B Cell Signaling Pathway	0.587	1.13389	0.0156	INPP5D,MCL1,PIK3C2A,PTPN11,RALA,RALB,RAP1B
Epithelial Adherens Junction Signaling	0.581		0.0194	RALA,RALB,RAP1B
SAPK/JNK Signaling	0.579	2	0.0166	GNB4,PIK3C2A,RALA,RALB,RAP1B
G-Protein Coupled Receptor Signaling	0.578	2.52982	0.0146	CYSLTR1,GNAI1,GNB4,MAP3K8,P2RY1,PIK3C2A,PNPLA8,RALA,RALB,RAP1B
RANK Signaling in Osteoclasts	0.566		0.0225	MAP3K8,PIK3C2A
Role of p14/p19ARF in Tumor Suppression	0.559		0.0357	PIK3C2A
Aldosterone Signaling in Epithelial Cells	0.556		0.0187	HSPA5,PIK3C2A,PIP4K2A
Glucocorticoid Receptor Signaling	0.553		0.0148	ARID1A,HSPA5,IL1R1,PIK3C2A,RALA,RALB,RAP1B,SMAD4
Death Receptor Signaling	0.534		0.0213	PARP11,PARP14
Sperm Motility	0.514		0.0164	DSTYK,GNAI1,GNB4,PNPLA8
Role of JAK2 in Hormone-like Cytokine Signaling	0.511		0.0312	PTPN11
Apelin Cardiomyocyte Signaling Pathway	0.509		0.0204	GNAI1,PIK3C2A
Systemic Lupus Erythematosus In T Cell Signaling Pathway	0.503	0	0.0149	GNAI1,PIK3C2A,RALA,RALB,RAP1B,RHOQ
Pyrimidine Ribonucleotides Interconversion	0.5		0.0303	DHX9
Retinoate Biosynthesis I	0.5		0.0303	RDH11
Sumoylation Pathway	0.492		0.0198	RHOQ,SMAD4
NER (Nucleotide Excision Repair, Enhanced Pathway)	0.486		0.0196	ERCC5,XPC
PD-1, PD-L1 cancer immunotherapy pathway	0.481		0.0194	PIK3C2A,PTPN11
IL-9 Signaling	0.479		0.0286	PIK3C2A
Pyrimidine Ribonucleotides De Novo Biosynthesis	0.479		0.0286	DHX9
Docosahexaenoic Acid (DHA) Signaling	0.45		0.0263	PIK3C2A
Regulation of IL-2 Expression in Activated and Anergic T Lymphocytes	0.449	1	0.0152	RALA,RALB,RAP1B,SMAD4
IL-15 Signaling	0.443	2	0.0151	PIK3C2A,RALA,RALB,RAP1B
CREB Signaling in Neurons	0.432	1.88982	0.0135	CYSLTR1,GNAI1,GNB4,P2RY1,PIK3C2A,RALA,RALB,RAP1B
Amyotrophic Lateral Sclerosis Signaling	0.425		0.0175	PIK3C2A,RNF19A
Retinol Biosynthesis	0.424		0.0244	RDH11
PKCθ Signaling in T Lymphocytes	0.42	2.23607	0.0142	MAP3K8,PIK3C2A,RALA,RALB,RAP1B
Dermatan Sulfate Biosynthesis (Late Stages)	0.416		0.0238	DSE
Huntington's Disease Signaling	0.41		0.0145	DNM1L,GNB4,HSPA5,PIK3C2A
p38 MAPK Signaling	0.406		0.0169	IL1R1,MAPKAPK2
Pulmonary Healing Signaling Pathway	0.405		0.0152	RALA,RALB,RAP1B
T Cell Exhaustion Signaling Pathway	0.403		0.0139	PIK3C2A,PTPN11,RALA,RALB,RAP1B
Apelin Pancreas Signaling Pathway	0.393		0.0222	PIK3C2A
tRNA Splicing	0.393		0.0222	PNPLA8
Gαs Signaling	0.389		0.0164	GNAI1,GNB4
IL-23 Signaling Pathway	0.385		0.0217	PIK3C2A
TEC Kinase Signaling	0.367		0.0133	GNAI1,GNB4,ITGA1,PIK3C2A,RHOQ
T Cell Receptor Signaling	0.362	1.34164	0.0133	PIK3C2A,PTPN11,RALA,RALB,RAP1B
Cell Cycle: G2/M DNA Damage Checkpoint Regulation	0.358		0.02	ATM
FAT10 Cancer Signaling Pathway	0.358		0.02	SMAD4
MYC Mediated Apoptosis Signaling	0.358		0.02	MCL1
Neurovascular Coupling Signaling Pathway	0.355		0.0141	P2RY1,PNPLA8,PPP1R12A
GABA Receptor Signaling	0.349		0.0152	GNAI1,GNB4
Role of PKR in Interferon Induction and Antiviral Response	0.349		0.0152	HSPA5,METAP2
UVB-Induced MAPK Signaling	0.346		0.0192	PIK3C2A
IL-12 Signaling and Production in Macrophages	0.342		0.0149	MAP3K8,PIK3C2A
Role of Osteoblasts, Osteoclasts and Chondrocytes in Rheumatoid Arthritis	0.337		0.0137	IL1R1,PIK3C2A,SMAD4
FAT10 Signaling Pathway	0.334		0.0185	NUB1
Lymphotoxin β Receptor Signaling	0.334		0.0185	PIK3C2A
CD27 Signaling in Lymphocytes	0.328		0.0182	MAP3K8
Dermatan Sulfate Biosynthesis	0.328		0.0182	DSE
EGF Signaling	0.328		0.0182	PIK3C2A
MSP-RON Signaling Pathway	0.312		0.0172	PIK3C2A
Osteoarthritis Pathway	0.308		0.013	IL1R1,ITGA1,SMAD4
Cellular Effects of Sildenafil (Viagra)	0.307		0.0139	MYO10,PPP1R12A
Endocannabinoid Cancer Inhibition Pathway	0.307		0.0139	GNAI1,PIK3C2A
Corticotropin Releasing Hormone Signaling	0.304		0.0138	GNAI1,RAP1B
Aryl Hydrocarbon Receptor Signaling	0.298		0.0136	ATM,NFIC
Endocannabinoid Neuronal Synapse Pathway	0.295		0.0135	GNAI1,GNB4
Phospholipases	0.292		0.0161	PNPLA8
Phagosome Maturation	0.292		0.0134	ATP6V1D,PRDX1
Induction of Apoptosis by HIV1	0.287		0.0159	SLC25A6
Mitotic Roles of Polo-Like Kinase	0.287		0.0159	ANAPC4
eNOS Signaling	0.283		0.0132	HSPA5,PIK3C2A
Necroptosis Signaling Pathway	0.28		0.0131	DNM1L,SLC25A6
Glutamate Receptor Signaling	0.278		0.0154	GNB4
Pyridoxal 5'-phosphate Salvage Pathway	0.278		0.0154	MAP3K8
IL-17A Signaling in Airway Cells	0.269		0.0149	PIK3C2A
Inhibition of ARE-Mediated mRNA Degradation Pathway	0.263		0.0126	MAPKAPK2,PABPN1
Melatonin Signaling	0.256		0.0143	GNAI1
Growth Hormone Signaling	0.252		0.0141	PIK3C2A
IL-10 Signaling	0.248		0.0139	IL1R1
GPCR-Mediated Integration of Enteroendocrine Signaling Exemplified by an L Cell	0.241		0.0135	GNAI1
Role of MAPK Signaling in Inhibiting the Pathogenesis of Influenza	0.241		0.0135	PNPLA8
Androgen Signaling	0.24		0.0119	GNAI1,GNB4
VDR/RXR Activation	0.23		0.013	TRPV6
Dopamine Receptor Signaling	0.227		0.0128	PPP1R12A
Granulocyte Adhesion and Diapedesis	0.226		0.0115	GNAI1,IL1R1
Cyclins and Cell Cycle Regulation	0.21		0.012	ATM
Apelin Adipocyte Signaling Pathway	0.201		0.0116	GNAI1
Antioxidant Action of Vitamin C	0		0.00935	PNPLA8
Antiproliferative Role of TOB in T Cell Signaling	0		0.00444	SMAD4
Atherosclerosis Signaling	0		0.00794	PNPLA8
CCR5 Signaling in Macrophages	0		0.00673	GNAI1,GNB4
CD28 Signaling in T Helper Cells	0		0.00641	PIK3C2A,PTPN11
CDC42 Signaling	0		0.0089	ITGA1,PPP1R12A,RALA
CTLA4 Signaling in Cytotoxic T Lymphocytes	0		0.0108	AP1G1,PIK3C2A,PTPN11
Dendritic Cell Maturation	0		0.00263	PIK3C2A
Dopamine-DARPP32 Feedback in cAMP Signaling	0		0.0113	GNAI1,PPP1R12A
Factors Promoting Cardiogenesis in Vertebrates	0		0.00685	SMAD4
Fcγ Receptor-mediated Phagocytosis in Macrophages and Monocytes	0		0.0108	INPP5D
GPCR-Mediated Nutrient Sensing in Enteroendocrine Cells	0		0.00855	GNAI1
Gustation Pathway	0		0.005	P2RY1
HOTAIR Regulatory Pathway	0		0.00629	PIK3C2A
Hepatic Cholestasis	0		0.00541	IL1R1
ICOS-ICOSL Signaling in T Helper Cells	0		0.00662	INPP5D,PIK3C2A
IL-15 Production	0		0.00833	DSTYK
Insulin Secretion Signaling Pathway	0		0.00755	PIK3C2A,RAP1B
LPS/IL-1 Mediated Inhibition of RXR Function	0		0.00452	IL1R1
LXR/RXR Activation	0		0.00813	IL1R1
Mitochondrial Dysfunction	0		0.00606	ATP5ME
Neuroinflammation Signaling Pathway	0		0.00656	IL1R1,PIK3C2A
Neuropathic Pain Signaling In Dorsal Horn Neurons	0		0.01	PIK3C2A
Nitric Oxide Signaling in the Cardiovascular System	0		0.00877	PIK3C2A
Oxidative Phosphorylation	0		0.00943	ATP5ME
Role of Pattern Recognition Receptors in Recognition of Bacteria and Viruses	0		0.00685	PIK3C2A
Salvage Pathways of Pyrimidine Ribonucleotides	0		0.0104	MAP3K8
Sirtuin Signaling Pathway	0		0.0106	H1-2,SLC25A6,XPC
Small Cell Lung Cancer Signaling	0		0.0106	PIK3C2A
Th1 Pathway	0		0.00855	PIK3C2A
Th1 and Th2 Activation Pathway	0		0.00599	PIK3C2A
Th17 Activation Pathway	0		0.00356	IL1R1
Th2 Pathway	0		0.00752	PIK3C2A
Tight Junction Signaling	0		0.00565	MYO10
Type I Diabetes Mellitus Signaling	0		0.00329	IL1R1
Type II Diabetes Mellitus Signaling	0		0.00662	PIK3C2A
Xenobiotic Metabolism PXR Signaling Pathway	0		0.00568	PPP1R12A

## Sheet: ELX (n=381) Canonical Pathways
Supplemental Table 1c. Canonical pathways in association with white matter damage as indicated by echolucency (ELX).
Ingenuity Canonical Pathways	-log(p-value)	zScore	Ratio	Molecules
VDR/RXR Activation	2.6		0.0779	IGFBP3,KLF4,MED1,PRKCA,PRKCZ,SPP1
GP6 Signaling Pathway	2.17	1.88982	0.0565	COL4A1,LAMA5,LAMB1,LAMC1,LAMC3,PRKCA,PRKCZ
RAR Activation	2.08		0.0462	BRD7,IGFBP3,MED1,NR2F1,PRKCA,PRKCZ,PRMT2,SMARCC1,SMARCE1
Role of OCT4 in Mammalian Embryonic Stem Cell Pluripotency	2.08		0.0889	IGF2BP1,NR2F1,REST,SPP1
Growth Hormone Signaling	2.06	2	0.0704	CSH1/CSH2,IGF2,IGFBP3,PRKCA,PRKCZ
CDK5 Signaling	1.79	0.447214	0.0526	EGR1,GNAS,ITGA6,LAMA5,LAMB1,LAMC1
Phagosome Maturation	1.77		0.0473	ATP6V1E1,CTSB,CTSZ,HLA-A,LAMP1,NAPG,VPS37A
Protein Ubiquitination Pathway	1.64		0.0372	DNAJC16,DNAJC8,FBXW7,HLA-A,HSPA4L,PAN2,PSMD7,SKP1,THOP1,USP9X
Huntington's Disease Signaling	1.56	0	0.036	CLTB,CREB5,GNG12,NAPG,PRKCA,PRKCZ,PSMD7,RASA1,REST,TBP
Ribonucleotide Reductase Signaling Pathway	1.5	1.13389	0.0414	BRD7,CDH1,CREB5,SETD2,SKP1,SMARCC1,SMARCE1
Mechanisms of Viral Exit from Host Cells	1.44		0.0732	CHMP2B,PRKCA,PRKCZ
RAN Signaling	1.44		0.118	KPNA4,TNPO1
α-Adrenergic Signaling	1.39	2	0.0472	GNAS,GNG12,PRKCA,PRKCZ,PYGL
Factors Promoting Cardiogenesis in Vertebrates	1.31	1.63299	0.0405	BMP1,CREB5,FZD4,PRKCA,PRKCZ,TGFBR1
NF-κB Activation by Viruses	1.3	1	0.0513	ITGA6,PRKCA,PRKCZ,TBP
Molecular Mechanisms of Cancer	1.29		0.0296	BMP1,CDH1,CDK19,FZD4,GNAS,GNG12,ITGA6,PRKCA,PRKCZ,RASA1,RBPJ,SYNGAP1,TGFBR1
Protein Kinase A Signaling	1.29	1.26491	0.0304	AKAP12,CDC16,CREB5,CREM,GNAS,GNG12,PDE10A,PRKCA,PRKCZ,PTPRB,PYGL,TGFBR1
Coenzyme A Biosynthesis	1.28		0.333	PPCS
Spliceosomal Cycle	1.25		0.0612	DDX46,SF3A3,SF3B1
Axonal Guidance Signaling	1.24		0.0285	BMP1,FZD4,GNAS,GNG12,HERC2,ITGA6,LNPEP,NRP1,PLXNA2,PRKCA,PRKCZ,RASA1,RTN4,SEMA4A
HOTAIR Regulatory Pathway	1.19	0	0.0377	CDH1,EZH2,JAM2,REST,SNUPN,SPP1
HIPPO signaling	1.19		0.0471	SKP1,STK3,TEAD3,TJP2
CLEAR Signaling Pathway	1.19	1	0.032	ATP6V1E1,CD63,CREB5,CTSB,GNPTG,LAMP1,PRKCA,PRKCZ,TGFBR1
AMPK Signaling	1.17	0	0.0332	BRD7,CREB5,GNAS,GNG12,PFKL,PPM1D,SMARCC1,SMARCE1
Transcriptional Regulatory Network in Embryonic Stem Cells	1.15		0.0556	REST,RIF1,ZFHX3
Gαs Signaling	1.15	0	0.0403	CREB5,GNAS,GNG12,PTH1R,RGS2
SPINK1 Pancreatic Cancer Pathway	1.13		0.0545	CPZ,CTSB,TGFBR1
Unfolded protein response	1.13		0.0449	CD82,DNAJC16,DNAJC8,UBXN4
Aldosterone Signaling in Epithelial Cells	1.13		0.0366	DNAJC16,DNAJC8,HSPA4L,KCNMA1,PRKCA,PRKCZ
Prolactin Signaling	1.1		0.044	KCNMA1,PRKCA,PRKCZ,PRLR
NRF2-mediated Oxidative Stress Response	1.08		0.0332	CYP3A5,DNAJC16,DNAJC8,PRKCA,PRKCZ,SCARB1,SOD1
CMP-N-acetylneuraminate Biosynthesis I (Eukaryotes)	1.07		0.2	GNE
p53 Signaling	1.01		0.0408	GNL3,MED1,PIAS1,SERPINE2
ATM Signaling	0.998	1	0.0404	CREB5,HERC2,PPM1D,SMC3
UDP-N-acetyl-D-glucosamine Biosynthesis II	0.991		0.167	GFPT1
Dopamine-DARPP32 Feedback in cAMP Signaling	0.987	1.34164	0.0333	CREB5,CREM,CSNK1G3,GNAS,PRKCA,PRKCZ
Insulin Secretion Signaling Pathway	0.977	2.12132	0.03	CREB5,CSH1/CSH2,EIF2S2,GNAS,NAPG,PRKCA,PRKCZ,PRLR
WNT/Ca+ pathway	0.961		0.0462	CREB5,FZD4,PRKCA
Virus Entry via Endocytic Pathways	0.952		0.0388	CLTB,HLA-A,PRKCA,PRKCZ
Ceramide Degradation	0.928		0.143	ACER3
Phosphatidylcholine Biosynthesis I	0.928		0.143	CEPT1
cAMP-mediated signaling	0.923	0	0.0303	AKAP12,CREB5,CREM,GNAS,PDE10A,PTH1R,RGS2
Osteoarthritis Pathway	0.916	0.816497	0.0302	CREB5,FZD4,ITGA6,PTH1R,RBPJ,SPP1,TGFBR1
GNRH Signaling	0.914	0.447214	0.0317	CREB5,EGR1,GNAS,GNG12,PRKCA,PRKCZ
Pulmonary Fibrosis Idiopathic Signaling Pathway	0.912	1.66667	0.028	CDH1,COL4A1,EDN1,EGR1,EZH2,FZD4,IL6ST,RBPJ,TGFBR1
Kinetochore Metaphase Signaling Pathway	0.907		0.0374	CDC16,CENPK,NUF2,SMC3
Wound Healing Signaling Pathway	0.875	1.13389	0.0294	COL4A1,ITGA6,LAMA5,LAMB1,LAMC1,PRKCA,TGFBR1
Phosphatidylethanolamine Biosynthesis II	0.874		0.125	CEPT1
Superoxide Radicals Degradation	0.874		0.125	SOD1
DNA Methylation and Transcriptional Repression Signaling	0.866		0.036	CDK19,CHD4,DNMT1,TCF25
ERK5 Signaling	0.839		0.0405	CREB5,IL6ST,WNK1
tRNA Charging	0.834		0.0526	LARS1,RARS1
ID1 Signaling Pathway	0.831	-0.816497	0.03	APP,EGR1,IGF2,REST,TGFBR1,ZNF148
Sphingosine and Sphingosine-1-phosphate Metabolism	0.826		0.111	ACER3
Neuregulin Signaling	0.826		0.0348	ITGA6,PRKCA,PRKCZ,RNF41
Caveolar-mediated Endocytosis Signaling	0.826		0.04	HLA-A,ITGA6,PRKCA
Macropinocytosis Signaling	0.814		0.0395	MRC1,PRKCA,PRKCZ
GPCR-Mediated Nutrient Sensing in Enteroendocrine Cells	0.807	2	0.0342	GNAS,GNG12,PRKCA,PRKCZ
Role of NANOG in Mammalian Embryonic Stem Cell Pluripotency	0.798		0.0339	BMP1,FZD4,IL6ST,RIF1
Calcium Transport I	0.784		0.1	ATP2B1
Human Embryonic Stem Cell Pluripotency	0.78		0.0307	BMP1,FZD4,GNAS,GNG12,TGFBR1
Role of BRCA1 in DNA Damage Response	0.768		0.0375	BRD7,SMARCC1,SMARCE1
Gαq Signaling	0.765	1	0.0303	GNAS,GNG12,PRKCA,PRKCZ,RGS2
Mitochondrial Dysfunction	0.765		0.0303	APP,ATP5MC2,MT-CO3,MT-ND4L,VDAC3
CXCR4 Signaling	0.758	1	0.0301	EGR1,GNAS,GNG12,PRKCA,PRKCZ
G Protein Signaling Mediated by Tubby	0.75		0.0465	GNAS,GNG12
EIF2 Signaling	0.75		0.0283	EIF2S2,RPL10A,RPL17,RPL36AL,RPS23,RPS24
Assembly of RNA Polymerase I Complex	0.747		0.0909	TBP
Androgen Signaling	0.743		0.0298	GNAS,GNG12,PRKCA,PRKCZ,TBP
Triacylglycerol Degradation	0.735		0.0455	LIPG,PPME1
VEGF Family Ligand-Receptor Interactions	0.725		0.0357	NRP1,PRKCA,PRKCZ
Regulation Of The Epithelial Mesenchymal Transition In Development Pathway	0.715		0.0353	CDH1,FZD4,RBPJ
Xenobiotic Metabolism CAR Signaling Pathway	0.715	0.447214	0.0291	CYP3A5,MED1,PRKCA,PRKCZ,SULT1A3/SULT1A4
Cleavage and Polyadenylation of Pre-mRNA	0.713		0.0833	PAPOLA
Glycogen Degradation II	0.713		0.0833	PYGL
Role of NFAT in Cardiac Hypertrophy	0.707	2.23607	0.0274	GNAS,GNG12,IL6ST,PRKCA,PRKCZ,TGFBR1
nNOS Signaling in Neurons	0.705		0.0435	PRKCA,PRKCZ
G Beta Gamma Signaling	0.704	2	0.031	GNAS,GNG12,PRKCA,PRKCZ
fMLP Signaling in Neutrophils	0.696		0.0308	GNAS,GNG12,PRKCA,PRKCZ
CCR3 Signaling in Eosinophils	0.688		0.0305	GNAS,GNG12,PRKCA,PRKCZ
Regulation of eIF4 and p70S6K Signaling	0.688		0.0284	EIF2S2,ITGA6,PRKCZ,RPS23,RPS24
Xenobiotic Metabolism PXR Signaling Pathway	0.688	0.447214	0.0284	CYP3A5,MED1,PRKCA,PRKCZ,SULT1A3/SULT1A4
Hepatic Fibrosis Signaling Pathway	0.688	1.88982	0.0242	CREB5,CSNK1G3,EDN1,EZH2,FZD4,ITGA6,PRKCA,PRKCZ,SPP1,TGFBR1
Assembly of RNA Polymerase III Complex	0.682		0.0769	TBP
P2Y Purigenic Receptor Signaling Pathway	0.68		0.0303	CREB5,GNG12,PRKCA,PRKCZ
Apelin Muscle Signaling Pathway	0.677		0.0417	GNAS,GNG12
PFKFB4 Signaling Pathway	0.677		0.0417	CREB5,GNAS
Tight Junction Signaling	0.675		0.0281	JAM2,NAPG,PRKCZ,TGFBR1,TJP2
Choline Biosynthesis III	0.653		0.0714	CEPT1
Glycogen Degradation III	0.653		0.0714	PYGL
Cell Cycle: G2/M DNA Damage Checkpoint Regulation	0.651		0.04	PPM1D,SKP1
RAC Signaling	0.643		0.0292	CYFIP1,IQGAP2,ITGA6,PRKCZ
PPARα/RXRα Activation	0.643	0	0.0273	GNAS,MED1,NR2F1,PRKCA,TGFBR1
UVC-Induced MAPK Signaling	0.639		0.0392	PRKCA,PRKCZ
Fatty Acid Activation	0.627		0.0667	ACSL3
UVB-Induced MAPK Signaling	0.626		0.0385	PRKCA,PRKCZ
Apelin Endothelial Signaling Pathway	0.621		0.0286	GNAS,GNG12,PRKCA,PRKCZ
Extrinsic Prothrombin Activation Pathway	0.603		0.0625	F13A1
Melatonin Degradation I	0.603		0.037	CYP3A5,SULT1A3/SULT1A4
Hepatic Fibrosis / Hepatic Stellate Cell Activation	0.601		0.0263	COL4A1,EDN1,IGF2,IGFBP3,TGFBR1
EGF Signaling	0.591		0.0364	PRKCA,RASA1
Semaphorin Neuronal Repulsive Signaling Pathway	0.588	2	0.0276	ITGA6,NRP1,PLXNA2,SMC3
Oxytocin In Brain Signaling Pathway	0.584	1.34164	0.0259	CREB5,GNG12,PRKCA,PRKCZ,RGS2
Regulation of the Epithelial-Mesenchymal Transition Pathway	0.584		0.0259	CDH1,EGR1,FZD4,RBPJ,TGFBR1
Gap Junction Signaling	0.578		0.0258	CSNK1G3,GNAS,PRKCA,PRKCZ,TJP2
Corticotropin Releasing Hormone Signaling	0.575	1	0.0272	CREB5,GNAS,PRKCA,PRKCZ
Pulmonary Healing Signaling Pathway	0.562	2.23607	0.0254	CDH1,FZD4,PRKCA,PRKCZ,RBPJ
Relaxin Signaling	0.55		0.0265	GNAS,GNG12,PDE10A,PRKCZ
Semaphorin Signaling in Neurons	0.549		0.0339	NRP1,PLXNA2
Superpathway of Melatonin Degradation	0.549		0.0339	CYP3A5,SULT1A3/SULT1A4
IGF-1 Signaling	0.549		0.0288	IGFBP3,PRKCZ,RASA1
Ephrin Receptor Signaling	0.541		0.0249	CREB5,GNAS,GNG12,ITGA6,RASA1
PCP (Planar Cell Polarity) Pathway	0.539		0.0333	FZD4,LGR4
Mitochondrial L-carnitine Shuttle Pathway	0.539		0.0526	ACSL3
γ-linolenate Biosynthesis II (Animals)	0.539		0.0526	ACSL3
Oxidative Phosphorylation	0.534		0.0283	ATP5MC2,MT-CO3,MT-ND4L
Heparan Sulfate Biosynthesis (Late Stages)	0.529		0.0328	PPME1,SULT1A3/SULT1A4
HIF1α Signaling	0.525	0.447214	0.0245	EDN1,EGLN1,IGF2,PRKCA,PRKCZ
Inflammasome pathway	0.52		0.05	CTSB
IL-8 Signaling	0.516		0.0243	CDH1,GNAS,GNG12,PRKCA,PRKCZ
Thrombopoietin Signaling	0.51		0.0317	PRKCA,PRKCZ
Mitotic Roles of Polo-Like Kinase	0.501		0.0312	CDC16,SMC3
Neuroprotective Role of THOP1 in Alzheimer's Disease	0.493		0.0268	APP,HLA-A,THOP1
Glutamate Receptor Signaling	0.492		0.0308	GNG12,SLC38A1
Pyridoxal 5'-phosphate Salvage Pathway	0.492		0.0308	PIM1,PRPF4B
ERBB4 Signaling	0.483		0.0303	PRKCA,PRKCZ
Colorectal Cancer Metastasis Signaling	0.481	2	0.0227	CDH1,FZD4,GNAS,GNG12,IL6ST,TGFBR1
Signaling by Rho Family GTPases	0.477		0.0226	CDH1,CYFIP1,GNAS,GNG12,ITGA6,PRKCZ
Cell Cycle: G1/S Checkpoint Regulation	0.475		0.0299	GNL3,SKP1
Role of Tissue Factor in Cancer	0.474		0.0261	EGR1,ITGA6,PRKCA
MSP-RON Signaling In Macrophages Pathway	0.468		0.0259	CREB5,PRKCZ,SBNO2
Germ Cell-Sertoli Cell Junction Signaling	0.466		0.0241	CDH1,ITGA6,LAMC3,TGFBR1
Agrin Interactions at Neuromuscular Junction	0.466		0.0294	LAMB1,LAMC1
Heparan Sulfate Biosynthesis	0.466		0.0294	PPME1,SULT1A3/SULT1A4
Cholecystokinin/Gastrin-mediated Signaling	0.461		0.0256	CREM,PRKCA,PRKCZ
RHOGDI Signaling	0.46		0.0229	CDH1,GNAS,GNG12,ITGA6,PRKCA
Bupropion Degradation	0.456		0.0417	CYP3A5
Dopamine Degradation	0.456		0.0417	SULT1A3/SULT1A4
Glycolysis I	0.456		0.0417	PFKL
Thrombin Signaling	0.451	2	0.0227	GNAS,GNG12,PRKCA,PRKCZ,TBP
Basal Cell Carcinoma Signaling	0.45		0.0286	BMP1,FZD4
Melatonin Signaling	0.45		0.0286	PRKCA,PRKCZ
NGF Signaling	0.449		0.0252	CREB5,PRKCZ,TRIO
CDP-diacylglycerol Biosynthesis I	0.442		0.04	LPCAT1
Role of JAK family kinases in IL-6-type Cytokine Signaling	0.442		0.04	IL6ST
WNT/β-catenin Signaling	0.441		0.0234	CDH1,CSNK1G3,FZD4,TGFBR1
Opioid Signaling Pathway	0.438	0.447214	0.0218	CLTB,CREB5,GNAS,GNG12,PRKCA,PRKCZ
Ephrin B Signaling	0.435		0.0278	GNAS,GNG12
Role Of Osteoblasts In Rheumatoid Arthritis Signaling Pathway	0.434	1.34164	0.0223	CSNK1G3,CTSB,CTSZ,FZD4,IL6ST
Glioma Signaling	0.432		0.0246	IGF2,PRKCA,PRKCZ
Apelin Liver Signaling Pathway	0.428		0.0385	EDN1
Hypoxia Signaling in the Cardiovascular System	0.42		0.027	CREB5,EDN1
Role of WNT/GSK-3β Signaling in the Pathogenesis of Influenza	0.42		0.027	CSNK1G3,FZD4
Phosphatidylglycerol Biosynthesis II (Non-plastidic)	0.415		0.037	LPCAT1
Cardiac β-adrenergic Signaling	0.413		0.0226	AKAP12,GNAS,GNG12,PDE10A
14-3-3-mediated Signaling	0.41		0.0238	PRKCA,PRKCZ,SRPK2
Angiopoietin Signaling	0.406		0.0263	RASA1,TIE1
Synaptic Long Term Potentiation	0.399		0.0234	CREB5,PRKCA,PRKCZ
IL-3 Signaling	0.386		0.0253	PRKCA,PRKCZ
HGF Signaling	0.384		0.0229	ITGA6,PRKCA,PRKCZ
Iron homeostasis signaling pathway	0.379		0.0227	ATP6V1E1,BMP1,SKP1
Hepatic Cholestasis	0.378		0.0216	CYP3A5,PRKCA,PRKCZ,TJP2
Estrogen Receptor Signaling	0.375	0.816497	0.02	CREB5,GNAS,GNG12,IGF2,MED1,MT-ND4L,PRKCA,PRKCZ
Adipogenesis pathway	0.374		0.0226	EZH2,FBXW7,FZD4
Th2 Pathway	0.374		0.0226	CHD4,HLA-A,TGFBR1
Endothelin-1 Signaling	0.374	2	0.0215	EDN1,GNAS,PRKCA,PRKCZ
BAG2 Signaling Pathway	0.373		0.0247	CTSB,PSMD7
Actin Cytoskeleton Signaling	0.372		0.0208	CYFIP1,GNG12,IQGAP2,ITGA6,TRIO
STAT3 Pathway	0.364		0.0222	IL6ST,PIM1,TGFBR1
Inhibition of Angiogenesis by TSP1	0.359		0.0312	TGFBR1
Role of JAK2 in Hormone-like Cytokine Signaling	0.359		0.0312	PRLR
Sperm Motility	0.358		0.0205	GNAS,GNG12,PRKCA,PRKCZ,TIE1
TR/RXR Activation	0.354		0.0238	MED1,SCARB1
LPS-stimulated MAPK Signaling	0.349		0.0235	PRKCA,PRKCZ
Fatty Acid β-oxidation I	0.349		0.0303	ACSL3
Thyroid Hormone Metabolism II (via Conjugation and/or Degradation)	0.349		0.0303	SULT1A3/SULT1A4
Hereditary Breast Cancer Signaling	0.346		0.0216	BRD7,SMARCC1,SMARCE1
Coronavirus Pathogenesis Pathway	0.343	-1	0.0206	RPS23,RPS24,TGFBR1,TNPO1
FGF Signaling	0.343		0.0233	CREB5,PRKCA
PDGF Signaling	0.343		0.0233	PRKCA,RASA1
Acetone Degradation I (to Methylglyoxal)	0.331		0.0286	CYP3A5
Coagulation System	0.331		0.0286	F13A1
Pyrimidine Ribonucleotides Interconversion	0.331		0.0286	DHX29
Cardiac Hypertrophy Signaling (Enhanced)	0.328	2.82843	0.0189	EDN1,FZD4,GNAS,GNG12,IL6ST,ITGA6,PDE10A,PRKCA,PRKCZ,TGFBR1
Interferon Signaling	0.322		0.0278	PIAS1
Ceramide Signaling	0.316		0.022	KSR1,PRKCZ
B Cell Development	0.314		0.027	HLA-A
Notch Signaling	0.314		0.027	RBPJ
Sertoli Cell-Sertoli Cell Junction Signaling	0.314		0.0198	CDH1,ITGA6,JAM2,TJP2
Aryl Hydrocarbon Receptor Signaling	0.312		0.0204	CYP3A5,MED1,NR2F1
ERBB Signaling	0.306		0.0215	PRKCA,PRKCZ
Fcγ Receptor-mediated Phagocytosis in Macrophages and Monocytes	0.306		0.0215	PRKCA,PRKCZ
Antigen Presentation Pathway	0.306		0.0263	HLA-A
Docosahexaenoic Acid (DHA) Signaling	0.306		0.0263	APP
Pyrimidine Ribonucleotides De Novo Biosynthesis	0.306		0.0263	DHX29
mTOR Signaling	0.304		0.0195	PRKCA,PRKCZ,RPS23,RPS24
eNOS Signaling	0.304		0.0201	GNAS,PRKCA,PRKCZ
Glucocorticoid Receptor Signaling	0.302		0.0185	BRD7,HLA-A,IL6ST,KRT23,MED1,MT-ND4L,SMARCC1,SMARCE1,TBP,TGFBR1
PTEN Signaling	0.3		0.02	ITGA6,PRKCZ,TGFBR1
Role of Macrophages, Fibroblasts and Endothelial Cells in Rheumatoid Arthritis	0.299		0.0188	CREB5,CSNK1G3,FZD4,IL6ST,PRKCA,PRKCZ
Circadian Rhythm Signaling	0.298		0.019	CREB5,GNAS,GNG12,PRKCA,PRKCZ
Type II Diabetes Mellitus Signaling	0.297		0.0199	ACSL3,PRKCA,PRKCZ
IL-1 Signaling	0.291		0.0208	GNAS,GNG12
Salvage Pathways of Pyrimidine Ribonucleotides	0.291		0.0208	PIM1,PRPF4B
VEGF Signaling	0.286		0.0206	EIF2S2,PRKCA
Intrinsic Prothrombin Activation Pathway	0.283		0.0244	F13A1
Apelin Cardiomyocyte Signaling Pathway	0.282		0.0204	PRKCA,PRKCZ
Melanocyte Development and Pigmentation Signaling	0.282		0.0204	CREB5,GNAS
Epithelial Adherens Junction Signaling	0.278		0.0192	CDH1,STK3,TGFBR1
Dermatan Sulfate Biosynthesis (Late Stages)	0.276		0.0238	SULT1A3/SULT1A4
Estrogen Biosynthesis	0.276		0.0238	CYP3A5
Retinol Biosynthesis	0.276		0.0238	LIPG
Autophagy	0.275		0.0187	CREB5,LAMP1,PPM1D,RB1CC1
Neuropathic Pain Signaling In Dorsal Horn Neurons	0.273		0.02	PRKCA,PRKCZ
Xenobiotic Metabolism Signaling	0.273		0.0184	CYP3A5,MED1,PRKCA,PRKCZ,SULT1A3/SULT1A4
ERK/MAPK Signaling	0.272		0.0186	CREB5,ITGA6,KSR1,PRKCA
Oncostatin M Signaling	0.269		0.0233	IL6ST
Sumoylation Pathway	0.268		0.0198	CDH1,PIAS1
Oxytocin Signaling Pathway	0.265	0.447214	0.0182	ATP2B1,CREB5,GNG12,PRKCA,PRKCZ
Apoptosis Signaling	0.264		0.0196	ACIN1,PRKCA
Role of Osteoblasts, Osteoclasts and Chondrocytes in Rheumatoid Arthritis	0.261		0.0183	BMP1,CSNK1G3,FZD4,SPP1
Mouse Embryonic Stem Cell Pluripotency	0.26		0.0194	FZD4,IL6ST
PPAR Signaling	0.256		0.0192	MED1,NR2F1
Chondroitin Sulfate Biosynthesis (Late Stages)	0.256		0.0222	SULT1A3/SULT1A4
tRNA Splicing	0.256		0.0222	PDE10A
LPS/IL-1 Mediated Inhibition of RXR Function	0.255		0.0181	ACSL3,CYP3A5,SCARB1,SULT1A3/SULT1A4
Role of IL-17F in Allergic Inflammatory Airway Diseases	0.25		0.0217	CREB5
Th1 and Th2 Activation Pathway	0.242		0.018	CHD4,HLA-A,TGFBR1
Role of MAPK Signaling in Promoting the Pathogenesis of Influenza	0.24		0.0185	ATP6V1E1,PRKCA
Triacylglycerol Biosynthesis	0.232		0.0204	LPCAT1
Amyloid Processing	0.227		0.02	APP
Assembly of RNA Polymerase II Complex	0.227		0.02	TBP
FAT10 Cancer Signaling Pathway	0.227		0.02	TGFBR1
Melanoma Signaling	0.227		0.02	CDH1
Nicotine Degradation III	0.227		0.02	CYP3A5
TNFR1 Signaling	0.227		0.02	MADD
Chondroitin Sulfate Biosynthesis	0.212		0.0189	SULT1A3/SULT1A4
FAT10 Signaling Pathway	0.207		0.0185	PSMD7
CSDE1 Signaling Pathway	0.202		0.0182	TRIO
Dermatan Sulfate Biosynthesis	0.202		0.0182	SULT1A3/SULT1A4
Nicotine Degradation II	0.202		0.0182	CYP3A5
CNTF Signaling	0.198		0.0179	IL6ST
Cell Cycle Control of Chromosomal Replication	0.198		0.0179	CDK19
3-phosphoinositide Biosynthesis	0		0.0098	MTMR4,RASA1
3-phosphoinositide Degradation	0		0.0105	MTMR4,RASA1
Actin Nucleation by ARP-WASP Complex	0		0.011	ITGA6
Acute Myeloid Leukemia Signaling	0		0.0111	PIM1
Acute Phase Response Signaling	0		0.00543	IL6ST
Adrenomedullin signaling pathway	0		0.00515	GNAS
Agranulocyte Adhesion and Diapedesis	0		0.00518	CXCL14
Allograft Rejection Signaling	0		0.00402	HLA-A
Altered T Cell and B Cell Signaling in Rheumatoid Arthritis	0		0.00699	HLA-A,SPP1
Amyotrophic Lateral Sclerosis Signaling	0		0.00877	SOD1
Antiproliferative Role of Somatostatin Receptor 2	0		0.0135	GNG12
Antiproliferative Role of TOB in T Cell Signaling	0		0.00889	SKP1,TGFBR1
Apelin Adipocyte Signaling Pathway	0		0.0116	SOD1
Autoimmune Thyroid Disease Signaling	0		0.004	HLA-A
B Cell Receptor Signaling	0		0.00813	BCL10,CREB5,EGR1
BEX2 Signaling Pathway	0		0.0123	SPP1
BMP signaling pathway	0		0.0118	BMP1
Bladder Cancer Signaling	0		0.00877	CDH1
Breast Cancer Regulation by Stathmin1	0	0.377964	0.0137	CREB5,FZD4,GNG12,LGR4,PRKCA,PRKCZ,PTH1R,RB1CC1
CCR5 Signaling in Macrophages	0		0.0135	GNAS,GNG12,PRKCA,PRKCZ
CD28 Signaling in T Helper Cells	0		0.00641	BCL10,HLA-A
CDC42 Signaling	0		0.0177	EXOC6B,HLA-A,IQGAP2,ITGA6,PRKCZ,RASA1
CDX Gastrointestinal Cancer Signaling Pathway	0		0.0103	BMP1,FZD4
CREB Signaling in Neurons	0	1.41421	0.0168	CREB5,FZD4,GNAS,GNG12,LGR4,PRKCA,PRKCZ,PTH1R,TBP,TGFBR1
CTLA4 Signaling in Cytotoxic T Lymphocytes	0		0.00809	BCL10,CLTB,HLA-A
Calcium Signaling	0		0.00948	ATP2B1,CREB5
Calcium-induced T Lymphocyte Apoptosis	0		0.0118	HLA-A,PRKCA,PRKCZ
Cardiac Hypertrophy Signaling	0		0.0118	GNAS,GNG12,TGFBR1
Cellular Effects of Sildenafil (Viagra)	0		0.00694	GNAS
Chemokine Signaling	0		0.013	PRKCA
Chronic Myeloid Leukemia Signaling	0		0.00943	TGFBR1
Clathrin-mediated Endocytosis Signaling	0		0.0157	CLTB,DAB2,USP9X
Communication between Innate and Adaptive Immune Cells	0		0.00216	HLA-A
Crosstalk between Dendritic Cells and Natural Killer Cells	0		0.011	HLA-A
Cyclins and Cell Cycle Regulation	0		0.0119	SKP1
Cytotoxic T Lymphocyte-mediated Apoptosis of Target Cells	0		0.00448	HLA-A
D-myo-inositol (1,4,5,6)-Tetrakisphosphate Biosynthesis	0		0.0112	MTMR4,RASA1
D-myo-inositol (3,4,5,6)-tetrakisphosphate Biosynthesis	0		0.0112	MTMR4,RASA1
D-myo-inositol-5-phosphate Metabolism	0		0.0103	MTMR4,RASA1
Death Receptor Signaling	0		0.0106	ACIN1
Dendritic Cell Maturation	0		0.00519	CREB5,HLA-A
Dilated Cardiomyopathy Signaling Pathway	0		0.00667	GNAS
Endocannabinoid Cancer Inhibition Pathway	0		0.0137	CDH1,CREB5
Endocannabinoid Developing Neuron Pathway	0		0.0157	CREB5,GNG12
Endocannabinoid Neuronal Synapse Pathway	0		0.00676	GNG12
Endometrial Cancer Signaling	0		0.0167	CDH1
Erythropoietin Signaling Pathway	0		0.0119	PRKCA,PRKCZ
Estrogen-Dependent Breast Cancer Signaling	0		0.0125	CREB5
FAK Signaling	0	1	0.0109	CDH1,FZD4,IL6ST,ITGA6,LGR4,PTH1R,RASA1,RB1CC1,TGFBR1
FLT3 Signaling in Hematopoietic Progenitor Cells	0		0.0123	CREB5
FXR/RXR Activation	0		0.008	SCARB1
Fc Epsilon RI Signaling	0		0.0169	PRKCA,PRKCZ
Ferroptosis Signaling Pathway	0		0.0157	CTSB,SLC38A1
G-Protein Coupled Receptor Signaling	0	-0.301511	0.016	CREB5,FZD4,GNAS,GNG12,LGR4,PDE10A,PRKCA,PTH1R,RASA1,RGS2,SYNGAP1
GABA Receptor Signaling	0		0.0154	GNAS,GNG12
GADD45 Signaling	0		0.0169	TGFBR1
GDNF Family Ligand-Receptor Interactions	0		0.0132	RASA1
GM-CSF Signaling	0		0.0143	PIM1
GPCR-Mediated Integration of Enteroendocrine Signaling Exemplified by an L Cell	0		0.0135	GNAS
Glioblastoma Multiforme Signaling	0		0.0119	FZD4,IGF2
Graft-versus-Host Disease Signaling	0		0.00413	HLA-A
Granulocyte Adhesion and Diapedesis	0		0.00575	CXCL14
Granzyme A Signaling	0		0.0141	MT-ND4L
Gustation Pathway	0		0.005	LIPG
Gα12/13 Signaling	0		0.015	CDH1,RASA1
Gαi Signaling	0		0.0143	GNAS,GNG12
HER-2 Signaling in Breast Cancer	0		0.0135	MT-CO3,PRKCA,PRKCZ
ICOS-ICOSL Signaling in T Helper Cells	0		0.00331	HLA-A
IL-12 Signaling and Production in Macrophages	0		0.0149	PRKCA,PRKCZ
IL-15 Production	0		0.0167	PRKCZ,TIE1
IL-17 Signaling	0		0.00559	SRSF1
IL-4 Signaling	0		0.0111	HLA-A
IL-6 Signaling	0		0.00781	IL6ST
ILK Signaling	0		0.0102	CDH1,CREB5
Inhibition of ARE-Mediated mRNA Degradation Pathway	0		0.0125	PAPOLA,PSMD7
Insulin Receptor Signaling	0		0.00735	PRKCZ
Integrin Signaling	0		0.00488	ITGA6
JAK/STAT Signaling	0		0.0122	PIAS1
Leukocyte Extravasation Signaling	0		0.0159	JAM2,PRKCA,PRKCZ
MSP-RON Signaling In Cancer Cells Pathway	0		0.0144	CREB5,ITGA6
MSP-RON Signaling Pathway	0		0.0172	PRKCZ
Macrophage Classical Activation Signaling Pathway	0		0.00556	EZH2
MicroRNA Biogenesis Signaling Pathway	0		0.00546	SRSF1
Multiple Sclerosis Signaling Pathway	0		0.00952	EZH2,HLA-A
NF-κB Signaling	0		0.00817	BCL10,PRKCZ,TGFBR1
NUR77 Signaling in T Lymphocytes	0		0.0108	HLA-A,PRKCA,PRKCZ
Natural Killer Cell Signaling	0		0.00518	HLA-A
Necroptosis Signaling Pathway	0		0.0131	PYGL,VDAC3
Netrin Signaling	0		0.0139	ENAH
Neuroinflammation Signaling Pathway	0	1	0.013	APP,CREB5,HLA-A,TGFBR1
Neurotrophin/TRK Signaling	0		0.0128	CREB5
Neurovascular Coupling Signaling Pathway	0		0.00935	APP,KCNMA1
Nitric Oxide Signaling in the Cardiovascular System	0		0.0175	PRKCA,PRKCZ
Non-Small Cell Lung Cancer Signaling	0		0.0108	PRKCA
OX40 Signaling Pathway	0		0.0041	HLA-A
Ovarian Cancer Signaling	0		0.0128	EDN1,FZD4
PAK Signaling	0		0.00855	ITGA6
PD-1, PD-L1 cancer immunotherapy pathway	0		0.00971	HLA-A
PI3K Signaling in B Lymphocytes	0		0.0143	BCL10,PRKCZ
PI3K/AKT Signaling	0		0.0101	IL6ST,ITGA6
PKCθ Signaling in T Lymphocytes	0		0.00567	BCL10,HLA-A
PXR/RXR Activation	0		0.0159	CYP3A5
Pancreatic Adenocarcinoma Signaling	0		0.00806	TGFBR1
Pathogen Induced Cytokine Storm Signaling Pathway	0	2	0.0117	CDH1,COL4A1,CXCL14,IL6ST
Paxillin Signaling	0		0.00943	ITGA6
Phagosome Formation	0	1.41421	0.012	BCL10,FZD4,ITGA6,LGR4,MRC1,PRKCA,PRKCZ,PTH1R
Phospholipase C Signaling	0		0.0128	CREB5,GNAS,GNG12,ITGA6,PRKCA,PRKCZ
Phospholipases	0		0.0161	LIPG
Polyamine Regulation in Colon Cancer	0		0.0172	OAZ1
Production of Nitric Oxide and Reactive Oxygen Species in Macrophages	0		0.0106	PRKCA,PRKCZ
Prostate Cancer Signaling	0		0.00901	CREB5
Pyroptosis Signaling Pathway	0		0.0111	KCNQ1OT1
Reelin Signaling in Neurons	0		0.00725	APP
Regulation Of The Epithelial Mesenchymal Transition By Growth Factors Pathway	0		0.0156	CDH1,EGR1,TGFBR1
Regulation of Actin-based Motility by Rho	0		0.00909	ITGA6
Regulation of Cellular Mechanics by Calpain Protease	0		0.0114	ITGA6
Regulation of IL-2 Expression in Activated and Anergic T Lymphocytes	0		0.0076	BCL10,TGFBR1
Remodeling of Epithelial Adherens Junctions	0		0.0152	CDH1
Renin-Angiotensin Signaling	0		0.0165	PRKCA,PRKCZ
Role Of Chondrocytes In Rheumatoid Arthritis Signaling Pathway	0		0.0143	EGR1,IL6ST
Role Of Osteoclasts In Rheumatoid Arthritis Signaling Pathway	0	1	0.0137	CDH1,COL4A1,CREB5,SPP1
Role of MAPK Signaling in the Pathogenesis of Influenza	0		0.0127	PRKCA
Role of NFAT in Regulation of the Immune Response	0		0.0156	CSNK1G3,GNAS,GNG12,HLA-A,KPNA4,TNPO1
Role of Pattern Recognition Receptors in Recognition of Bacteria and Viruses	0		0.0137	PRKCA,PRKCZ
SAPK/JNK Signaling	0		0.00332	GNG12
SNARE Signaling Pathway	0		0.00752	NAPG
Senescence Pathway	0	2	0.0169	CDC16,DMTF1,EZH2,PRKCZ,TGFBR1
Serotonin Degradation	0		0.0175	SULT1A3/SULT1A4
Sirtuin Signaling Pathway	0		0.0175	APP,CDH1,MT-ND4L,SOD1,VDAC3
Sphingosine-1-phosphate Signaling	0		0.00855	ACER3
Stearate Biosynthesis I (Animals)	0		0.0169	ACSL3
Superpathway of Inositol Phosphate Compounds	0		0.00862	MTMR4,RASA1
Synaptic Long Term Depression	0		0.0159	GNAS,PRKCA,PRKCZ
Synaptogenesis Signaling Pathway	0	0	0.0161	CDH1,CREB5,NAP1L4,NAPG,SYNGAP1
Systemic Lupus Erythematosus In B Cell Signaling Pathway	0	2	0.00889	BCL10,IL6ST,PRKCA,PRKCZ
Systemic Lupus Erythematosus In T Cell Signaling Pathway	0	1	0.00983	CREB5,CREM,DNMT1,HLA-A
Systemic Lupus Erythematosus Signaling	0		0.00726	CREM,HLA-A,PRPF4B
T Cell Exhaustion Signaling Pathway	0		0.00554	HLA-A,TGFBR1
T Cell Receptor Signaling	0		0.00792	BCL10,HLA-A,RASA1
T Helper Cell Differentiation	0		0.0112	HLA-A,IL6ST,TGFBR1
TEC Kinase Signaling	0		0.0133	GNAS,GNG12,ITGA6,PRKCA,PRKCZ
TGF-β Signaling	0		0.0104	TGFBR1
Th1 Pathway	0		0.00855	HLA-A
Thyroid Cancer Signaling	0		0.013	CDH1
Tumor Microenvironment Pathway	0		0.0169	HLA-A,IGF2,SPP1
Type I Diabetes Mellitus Signaling	0		0.00658	HLA-A,PIAS1
UVA-Induced MAPK Signaling	0		0.0103	PRKCA
White Adipose Tissue Browning Pathway	0		0.0146	CREB5,GNAS
Xenobiotic Metabolism General Signaling Pathway	0		0.0145	PRKCA,PRKCZ
p38 MAPK Signaling	0		0.0167	CREB5,TGFBR1
p70S6K Signaling	0		0.015	PRKCA,PRKCZ

## Sheet: VLM (n=34) Canonical Pathways
Supplemental Table 1d. Canonical pathways in association with white matter damage as indicated by ventriculomegaly (VLM).
Ingenuity Canonical Pathways	-log(p-value)	zScore	Ratio	Molecules
p53 Signaling	3.3		0.0306	GSK3B,ST13,STAG1
MicroRNA Biogenesis Signaling Pathway	2.52		0.0164	DDX5,HSP90AB1,ST13
ILK Signaling	2.44		0.0153	GSK3B,ITGB2,RHOBTB1
PI3K/AKT Signaling	2.43		0.0152	GSK3B,HSP90AB1,ITGB2
Integrin Signaling	2.39		0.0146	GSK3B,ITGB2,RHOBTB1
Caveolar-mediated Endocytosis Signaling	2.2		0.0267	ITGB2,RAB5A
Macropinocytosis Signaling	2.19		0.0263	ITGB2,RAB5A
Actin Nucleation by ARP-WASP Complex	2.04		0.022	ITGB2,RHOBTB1
Prostate Cancer Signaling	1.88		0.018	GSK3B,HSP90AB1
Regulation of Actin-based Motility by Rho	1.88		0.0182	ITGB2,RHOBTB1
Neuregulin Signaling	1.85		0.0174	HSP90AB1,ITGB2
Insulin Receptor Signaling	1.71		0.0147	GSK3B,SGK1
Semaphorin Neuronal Repulsive Signaling Pathway	1.66		0.0138	GSK3B,ITGB2
PTEN Signaling	1.63		0.0133	GSK3B,ITGB2
Estrogen Receptor Signaling	1.6		0.00748	DDX5,GSK3B,HSP90AB1
Aldosterone Signaling in Epithelial Cells	1.56		0.0122	HSP90AB1,SGK1
Hepatic Fibrosis Signaling Pathway	1.56		0.00725	GSK3B,ITGB2,RHOBTB1
Gαq Signaling	1.55		0.0121	GSK3B,RHOBTB1
Glioblastoma Multiforme Signaling	1.54		0.0119	GSK3B,RHOBTB1
WNT/β-catenin Signaling	1.52		0.0117	GSK3B,TLE3
Molecular Mechanisms of Cancer	1.5		0.00683	GSK3B,ITGB2,RHOBTB1
IL-17 Signaling	1.49		0.0112	GSK3B,HSP90AB1
Methionine Degradation I (to Homocysteine)	1.47		0.0455	THUMPD3
Clathrin-mediated Endocytosis Signaling	1.44		0.0105	ITGB2,RAB5A
Cysteine Biosynthesis III (mammalia)	1.43		0.0417	THUMPD3
Sertoli Cell-Sertoli Cell Junction Signaling	1.39		0.0099	GSK3B,ITGB2
Apelin Liver Signaling Pathway	1.39		0.0385	GSK3B
IL-8 Signaling	1.38		0.00971	ITGB2,RHOBTB1
NRF2-mediated Oxidative Stress Response	1.36		0.00948	GSK3B,HSP90AB1
Sonic Hedgehog Signaling	1.35		0.0345	GSK3B
RHOGDI Signaling	1.33		0.00917	ITGB2,RHOBTB1
HER-2 Signaling in Breast Cancer	1.32		0.00897	GSK3B,ITGB2
Complement System	1.26		0.0278	ITGB2
Superpathway of Methionine Degradation	1.24		0.027	THUMPD3
Docosahexaenoic Acid (DHA) Signaling	1.23		0.0263	GSK3B
IL-17A Signaling in Fibroblasts	1.23		0.0263	GSK3B
Cardiac Hypertrophy Signaling	1.21		0.00784	GSK3B,RHOBTB1
Colorectal Cancer Metastasis Signaling	1.19		0.00758	GSK3B,RHOBTB1
Coronavirus Replication Pathway	1.19		0.0238	GSK3B
Signaling by Rho Family GTPases	1.18		0.00755	ITGB2,RHOBTB1
Amyloid Processing	1.12		0.02	GSK3B
FAT10 Cancer Signaling Pathway	1.12		0.02	GSK3B
Role Of Osteoclasts In Rheumatoid Arthritis Signaling Pathway	1.11		0.00685	GSK3B,RHOBTB1
Synaptogenesis Signaling Pathway	1.07		0.00645	GSK3B,RAB5A
MSP-RON Signaling Pathway	1.06		0.0172	ITGB2
Polyamine Regulation in Colon Cancer	1.06		0.0172	GSK3B
Semaphorin Signaling in Neurons	1.05		0.0169	RHOBTB1
Endometrial Cancer Signaling	1.04		0.0167	GSK3B
ERB2-ERBB3 Signaling	1.02		0.0156	GSK3B
Mitotic Roles of Polo-Like Kinase	1.02		0.0156	HSP90AB1
Role of PI3K/AKT Signaling in the Pathogenesis of Influenza	1.02		0.0159	GSK3B
Pyridoxal 5'-phosphate Salvage Pathway	1.01		0.0154	SGK1
WNT/Ca+ pathway	1.01		0.0154	GSK3B
Remodeling of Epithelial Adherens Junctions	1		0.0152	RAB5A
CDC42 Signaling	0.999		0.0059	GSK3B,ITGB2
Cell Cycle: G1/S Checkpoint Regulation	0.996		0.0149	GSK3B
IL-17A Signaling in Airway Cells	0.996		0.0149	GSK3B
Basal Cell Carcinoma Signaling	0.978		0.0143	GSK3B
Glioma Invasiveness Signaling	0.973		0.0141	RHOBTB1
IL-7 Signaling Pathway	0.961		0.0137	GSK3B
ERK5 Signaling	0.956		0.0135	SGK1
Hypoxia Signaling in the Cardiovascular System	0.956		0.0135	HSP90AB1
Role of WNT/GSK-3β Signaling in the Pathogenesis of Influenza	0.956		0.0135	GSK3B
Thyroid Cancer Signaling	0.939		0.013	GSK3B
CTLA4 Signaling in Cytotoxic T Lymphocytes	0.934		0.00539	GSK3B,ITGB2
Xenobiotic Metabolism AHR Signaling Pathway	0.929		0.0127	HSP90AB1
TEC Kinase Signaling	0.927		0.00533	ITGB2,RHOBTB1
BEX2 Signaling Pathway	0.919		0.0123	GSK3B
T Cell Receptor Signaling	0.919		0.00528	GSK3B,ITGB2
Cyclins and Cell Cycle Regulation	0.904		0.0119	GSK3B
Immunogenic Cell Death Signaling Pathway	0.904		0.0119	HSP90AB1
Regulation Of The Epithelial Mesenchymal Transition In Development Pathway	0.899		0.0118	GSK3B
Regulation of Cellular Mechanics by Calpain Protease	0.885		0.0114	ITGB2
ERBB Signaling	0.863		0.0108	GSK3B
Salvage Pathways of Pyrimidine Ribonucleotides	0.85		0.0104	SGK1
Sumoylation Pathway	0.829		0.0099	RHOBTB1
Mouse Embryonic Stem Cell Pluripotency	0.821		0.00971	GSK3B
PD-1, PD-L1 cancer immunotherapy pathway	0.821		0.00971	GSK3B
Virus Entry via Endocytic Pathways	0.821		0.00971	ITGB2
PPAR Signaling	0.818		0.00962	HSP90AB1
Telomerase Signaling	0.814		0.00952	HSP90AB1
Paxillin Signaling	0.81		0.00943	ITGB2
Kinetochore Metaphase Signaling Pathway	0.806		0.00935	STAG1
DNA Methylation and Transcriptional Repression Signaling	0.792		0.00901	ARID4B
Amyotrophic Lateral Sclerosis Signaling	0.781		0.00877	RAB5A
Nitric Oxide Signaling in the Cardiovascular System	0.781		0.00877	HSP90AB1
MSP-RON Signaling In Macrophages Pathway	0.774		0.00862	ITGB2
Cholecystokinin/Gastrin-mediated Signaling	0.771		0.00855	RHOBTB1
PAK Signaling	0.771		0.00855	ITGB2
Sphingosine-1-phosphate Signaling	0.771		0.00855	RHOBTB1
Th1 Pathway	0.771		0.00855	ITGB2
Phospholipase C Signaling	0.769		0.00426	ITGB2,RHOBTB1
Role of NANOG in Mammalian Embryonic Stem Cell Pluripotency	0.767		0.00847	GSK3B
IL-15 Production	0.761		0.00833	DDR1
GP6 Signaling Pathway	0.748		0.00806	GSK3B
14-3-3-mediated Signaling	0.741		0.00794	GSK3B
Atherosclerosis Signaling	0.741		0.00794	ITGB2
Axonal Guidance Signaling	0.739		0.00407	GSK3B,ITGB2
Endocannabinoid Developing Neuron Pathway	0.738		0.00787	GSK3B
HGF Signaling	0.726		0.00763	ITGB2
Role of PKR in Interferon Induction and Antiviral Response	0.723		0.00758	HSP90AB1
Th2 Pathway	0.72		0.00752	ITGB2
RAC Signaling	0.709		0.0073	ITGB2
Reelin Signaling in Neurons	0.706		0.00725	GSK3B
MSP-RON Signaling In Cancer Cells Pathway	0.703		0.00719	GSK3B
Cardiac Hypertrophy Signaling (Enhanced)	0.69		0.00377	GSK3B,ITGB2
NAD Signaling Pathway	0.686		0.0069	GSK3B
Endocannabinoid Cancer Inhibition Pathway	0.684		0.00685	GSK3B
Aryl Hydrocarbon Receptor Signaling	0.681		0.0068	HSP90AB1
Factors Promoting Cardiogenesis in Vertebrates	0.679		0.00676	GSK3B
Phagosome Maturation	0.679		0.00676	RAB5A
eNOS Signaling	0.676		0.00671	HSP90AB1
Glucocorticoid Receptor Signaling	0.675		0.00369	HSP90AB1,SGK1
Dilated Cardiomyopathy Signaling Pathway	0.673		0.00667	GSK3B
Ovarian Cancer Signaling	0.658		0.00641	GSK3B
HMGB1 Signaling	0.651		0.00629	RHOBTB1
Human Embryonic Stem Cell Pluripotency	0.641		0.00613	GSK3B
CXCR4 Signaling	0.635		0.00602	RHOBTB1
Germ Cell-Sertoli Cell Junction Signaling	0.635		0.00602	RHOBTB1
Th1 and Th2 Activation Pathway	0.632		0.00599	ITGB2
Erythropoietin Signaling Pathway	0.63		0.00595	GSK3B
Xenobiotic Metabolism CAR Signaling Pathway	0.621		0.00581	HSP90AB1
Granulocyte Adhesion and Diapedesis	0.617		0.00575	ITGB2
Regulation of eIF4 and p70S6K Signaling	0.612		0.00568	ITGB2
Xenobiotic Metabolism PXR Signaling Pathway	0.612		0.00568	HSP90AB1
D-myo-inositol (1,4,5,6)-Tetrakisphosphate Biosynthesis	0.608		0.00562	PPP4R1
D-myo-inositol (3,4,5,6)-tetrakisphosphate Biosynthesis	0.608		0.00562	PPP4R1
PPARα/RXRα Activation	0.598		0.00546	HSP90AB1
Production of Nitric Oxide and Reactive Oxygen Species in Macrophages	0.588		0.00532	RHOBTB1
Leukocyte Extravasation Signaling	0.586		0.00529	ITGB2
3-phosphoinositide Degradation	0.584		0.00526	PPP4R1
Regulation Of The Epithelial Mesenchymal Transition By Growth Factors Pathway	0.58		0.00521	GSK3B
Agranulocyte Adhesion and Diapedesis	0.578		0.00518	ITGB2
Regulation of the Epithelial-Mesenchymal Transition Pathway	0.578		0.00518	GSK3B
Adrenomedullin signaling pathway	0.576		0.00515	GSK3B
D-myo-inositol-5-phosphate Metabolism	0.576		0.00515	PPP4R1
CDX Gastrointestinal Cancer Signaling Pathway	0.574		0.00513	GSK3B
ID1 Signaling Pathway	0.564		0.005	GSK3B
Ephrin Receptor Signaling	0.563		0.00498	ITGB2
3-phosphoinositide Biosynthesis	0.557		0.0049	PPP4R1
mTOR Signaling	0.555		0.00488	RHOBTB1
EIF2 Signaling	0.543		0.00472	GSK3B
Autophagy	0.54		0.00467	GSK3B
ERK/MAPK Signaling	0.538		0.00465	ITGB2
Role of NFAT in Cardiac Hypertrophy	0.531		0.00457	GSK3B
Role of Osteoblasts, Osteoclasts and Chondrocytes in Rheumatoid Arthritis	0.531		0.00457	GSK3B
Thrombin Signaling	0.529		0.00455	RHOBTB1
Role Of Osteoblasts In Rheumatoid Arthritis Signaling Pathway	0.523		0.00446	GSK3B
Osteoarthritis Pathway	0.51		0.00431	ITGB2
Superpathway of Inositol Phosphate Compounds	0.51		0.00431	PPP4R1
Actin Cytoskeleton Signaling	0.498		0.00417	ITGB2
Sperm Motility	0.492		0.0041	DDR1
Circadian Rhythm Signaling	0.465		0.0038	GSK3B
Protein Ubiquitination Pathway	0.458		0.00372	HSP90AB1
Xenobiotic Metabolism Signaling	0.454		0.00368	HSP90AB1
Opioid Signaling Pathway	0.45		0.00364	GSK3B
Oxytocin Signaling Pathway	0.45		0.00364	GSK3B
Huntington's Disease Signaling	0.446		0.0036	SGK1
CLEAR Signaling Pathway	0.442		0.00356	GSK3B
Th17 Activation Pathway	0.442		0.00356	HSP90AB1
Sirtuin Signaling Pathway	0.437		0.00351	GSK3B
FAK Signaling	0.422		0.00242	GSK3B,ITGB2
Neuroinflammation Signaling Pathway	0.412		0.00326	GSK3B
Role of Macrophages, Fibroblasts and Endothelial Cells in Rheumatoid Arthritis	0.399		0.00313	GSK3B
Pulmonary Fibrosis Idiopathic Signaling Pathway	0.396		0.00311	GSK3B
NF-κB Signaling	0.353		0.00272	GSK3B
B Cell Receptor Signaling	0.351		0.00271	GSK3B
Role of NFAT in Regulation of the Immune Response	0.338		0.0026	GSK3B
Protein Kinase A Signaling	0.33		0.00253	GSK3B
Systemic Lupus Erythematosus In T Cell Signaling Pathway	0.32		0.00246	RHOBTB1
Systemic Lupus Erythematosus In B Cell Signaling Pathway	0.289		0.00222	GSK3B
G-Protein Coupled Receptor Signaling	0		0.00145	GSK3B
Phagosome Formation	0		0.00149	ITGB2

## Sheet: SAFARI Overlap
Supplemental Table 1e. Differentially expressed SAFARI autism spectrum disorder genes (n=63) in association with white matter damage (n=659).
Gene.Symbols	Gene Names	Total.Altered.Genes..n.659.	Model.1.ELX.log2FC...n.625.	Model.1.VLM.log2FC...n.278.	SAFARI Genes (n=63)	Genetic.Category	Model 1 Echolucency Direction (+/-)	Model 1 Ventriculomegaly Direction (+/-)	Combined Direction Analysis 1	Model 1 Echolucency Only (n=381; 1= yes)	Model 1 Ventriculomegaly Only ( n=34;1= yes)	Model 1 Echolucency and Ventriculomegaly (n=244; 1= yes)
ADNP	activity dependent neuroprotector homeobox	yes	0.727177	0	ADNP	Rare Single Gene Mutation, Syndromic, Functional	Increase	NA	IncreaseNA	1
AKAP9	A-kinase anchoring protein 9	yes	0.507166	0.253415	AKAP9	Rare Single Gene Mutation	Increase	Increase	IncreaseIncrease			1
ASH1L	ASH1 like histone lysine methyltransferase	yes	0.960827	0.521042	ASH1L	Rare Single Gene Mutation, Syndromic, Genetic Association, Functional	Increase	Increase	IncreaseIncrease			1
ATP1A1	ATPase Na+/K+ transporting subunit alpha 1	yes	1.61117	0.808441	ATP1A1	Rare Single Gene Mutation, Syndromic	Increase	Increase	IncreaseIncrease			1
ATP2B1	ATPase plasma membrane Ca2+ transporting 1	yes	0.411132	0	ATP2B1	Syndromic	Increase	NA	IncreaseNA	1
ATRX	ATRX chromatin remodeler	yes	0.385426	0.226464	ATRX	Rare Single Gene Mutation, Syndromic	Increase	Increase	IncreaseIncrease			1
BAIAP2L1	BAR/IMD domain containing adaptor protein 2 like 1	yes	2.16859	0	BAIAP2L1	Rare Single Gene Mutation	Increase	NA	IncreaseNA	1
BAZ2B	bromodomain adjacent to zinc finger domain 2B	yes	0.274801	0	BAZ2B	Rare Single Gene Mutation	Increase	NA	IncreaseNA	1
BRCA2	BRCA2 DNA repair associated	yes	0.969783	0.545765	BRCA2	Rare Single Gene Mutation	Increase	Increase	IncreaseIncrease			1
CDC42BPB	CDC42 binding protein kinase beta	yes	1.43872	0	CDC42BPB	Rare Single Gene Mutation, Syndromic	Increase	NA	IncreaseNA	1
CDK19	cyclin dependent kinase 19	yes	0.668059	0	CDK19	Rare Single Gene Mutation, Syndromic	Increase	NA	IncreaseNA	1
CHD2	chromodomain helicase DNA binding protein 2	yes	0.513105	0.246779	CHD2	Rare Single Gene Mutation, Syndromic	Increase	Increase	IncreaseIncrease			1
CPZ	carboxypeptidase Z	yes	1.11728	0	CPZ	Rare Single Gene Mutation	Increase	NA	IncreaseNA	1
CYFIP1	cytoplasmic FMR1 interacting protein 1	yes	1.65427	0	CYFIP1	Rare Single Gene Mutation, Genetic Association, Functional	Increase	NA	IncreaseNA	1
DIXDC1	DIX domain containing 1	yes	1.71763	0.979826	DIXDC1	Rare Single Gene Mutation, Functional	Increase	Increase	IncreaseIncrease			1
DST	dystonin	yes	0.475271	0.290463	DST	Rare Single Gene Mutation	Increase	Increase	IncreaseIncrease			1
EFR3A	EFR3 homolog A	yes	-0.400138	0	EFR3A	Rare Single Gene Mutation	Decrease	NA	DecreaseNA	1
EP400	E1A binding protein p400	yes	0.753188	0.507779	EP400	Rare Single Gene Mutation	Increase	Increase	IncreaseIncrease			1
EXOC6B	exocyst complex component 6B	yes	0.390088	0	EXOC6B	Rare Single Gene Mutation	Increase	NA	IncreaseNA	1
FRG1	FSHD region gene 1	yes	0.643889	0	FRG1	Rare Single Gene Mutation	Increase	NA	IncreaseNA	1
GNAI1	G protein subunit alpha i1	yes	1.04483	0.667826	GNAI1	Rare Single Gene Mutation, Syndromic	Increase	Increase	IncreaseIncrease			1
GNAS	GNAS complex locus	yes	0.820947	0	GNAS	Rare Single Gene Mutation	Increase	NA	IncreaseNA	1
HERC2	HECT and RLD domain containing E3 ubiquitin protein ligase 2	yes	0.333879	0	HERC2	Rare Single Gene Mutation	Increase	NA	IncreaseNA	1
HLA-A	major histocompatibility complex, class I, A	yes	0.84739	0	HLA-A	Genetic Association	Increase	NA	IncreaseNA	1
INTS6	integrator complex subunit 6	yes	0.871971	0	INTS6	Rare Single Gene Mutation	Increase	NA	IncreaseNA	1
JMJD1C	jumonji domain containing 1C	yes	0.459891	0	JMJD1C	Rare Single Gene Mutation	Increase	NA	IncreaseNA	1
KCNMA1	potassium calcium-activated channel subfamily M alpha 1	yes	1.61292	0	KCNMA1	Rare Single Gene Mutation, Syndromic	Increase	NA	IncreaseNA	1
LAMB1	laminin subunit beta 1	yes	0.398292	0	LAMB1	Rare Single Gene Mutation, Genetic Association	Increase	NA	IncreaseNA	1
MBD1	methyl-CpG binding domain protein 1	yes	1.12763	0.867035	MBD1	Rare Single Gene Mutation	Increase	Increase	IncreaseIncrease			1
MNT	MAX network transcriptional repressor	yes	0.717403	0	MNT	Genetic Association	Increase	NA	IncreaseNA	1
MRTFB	myocardin related transcription factor B	yes	0.622528	0	MRTFB	Rare Single Gene Mutation, Genetic Association	Increase	NA	IncreaseNA	1
MYO9B	myosin IXB	yes	0.822852	0	MYO9B	Rare Single Gene Mutation	Increase	NA	IncreaseNA	1
MYT1L	myelin transcription factor 1 like	yes	1.03629	0	MYT1L	Rare Single Gene Mutation, Syndromic, Genetic Association, Functional	Increase	NA	IncreaseNA	1
NR2F1	nuclear receptor subfamily 2 group F member 1	yes	0.827058	0	NR2F1	Rare Single Gene Mutation, Syndromic, Functional	Increase	NA	IncreaseNA	1
PAFAH1B2	platelet activating factor acetylhydrolase 1b catalytic subunit 2	yes	1.13257	0.751131	PAFAH1B2	Rare Single Gene Mutation	Increase	Increase	IncreaseIncrease			1
PBX1	PBX homeobox 1	yes	0.577268	0.5122	PBX1	Rare Single Gene Mutation	Increase	Increase	IncreaseIncrease			1
PCM1	pericentriolar material 1	yes	0.599752	0.371095	PCM1	Rare Single Gene Mutation	Increase	Increase	IncreaseIncrease			1
PHF3	PHD finger protein 3	yes	0.472644	0	PHF3	Rare Single Gene Mutation	Increase	NA	IncreaseNA	1
PHIP	pleckstrin homology domain interacting protein	yes	0.401456	0	PHIP	Rare Single Gene Mutation, Syndromic	Increase	NA	IncreaseNA	1
PPM1D	protein phosphatase, Mg2+/Mn2+ dependent 1D	yes	0.819811	0	PPM1D	Rare Single Gene Mutation, Syndromic	Increase	NA	IncreaseNA	1
PRKCA	protein kinase C alpha	yes	0.96191	0	PRKCA	Rare Single Gene Mutation	Increase	NA	IncreaseNA	1
PTBP2	polypyrimidine tract binding protein 2	yes	0.916899	0	PTBP2	Rare Single Gene Mutation, Genetic Association	Increase	NA	IncreaseNA	1
PTPN11	protein tyrosine phosphatase non-receptor type 11	yes	0.681325	0.461757	PTPN11	Rare Single Gene Mutation, Syndromic, Functional	Increase	Increase	IncreaseIncrease			1
PTPRB	protein tyrosine phosphatase receptor type B	yes	1.23195	0	PTPRB	Rare Single Gene Mutation, Genetic Association	Increase	NA	IncreaseNA	1
RALA	RAS like proto-oncogene A	yes	1.50927	0.919859	RALA	Rare Single Gene Mutation, Syndromic	Increase	Increase	IncreaseIncrease			1
RSRC1	arginine and serine rich coiled-coil 1	yes	0.715964	0	RSRC1	Syndromic, Genetic Association	Increase	NA	IncreaseNA	1
SASH1	SAM and SH3 domain containing 1	yes	0.584157	0.528148	SASH1	Rare Single Gene Mutation	Increase	Increase	IncreaseIncrease			1
SETD2	SET domain containing 2, histone lysine methyltransferase	yes	0.365736	0	SETD2	Rare Single Gene Mutation, Syndromic	Increase	NA	IncreaseNA	1
SF3B1	splicing factor 3b subunit 1	yes	0.467171	0	SF3B1	Rare Single Gene Mutation	Increase	NA	IncreaseNA	1
SKI	SKI proto-oncogene	yes	1.02298	0.815885	SKI	Rare Single Gene Mutation	Increase	Increase	IncreaseIncrease			1
SMAD4	SMAD family member 4	yes	0.843843	0.593381	SMAD4	Rare Single Gene Mutation	Increase	Increase	IncreaseIncrease			1
SMC3	structural maintenance of chromosomes 3	yes	0.327626	0	SMC3	Rare Single Gene Mutation, Syndromic	Increase	NA	IncreaseNA	1
SOD1	superoxide dismutase 1	yes	0.641402	0	SOD1	Rare Single Gene Mutation, Genetic Association, Functional	Increase	NA	IncreaseNA	1
SRRM2	serine/arginine repetitive matrix 2	yes	0.44626	0	SRRM2	Rare Single Gene Mutation, Syndromic	Increase	NA	IncreaseNA	1
STAG1	stromal antigen 1	yes	0	0.298821	STAG1	Rare Single Gene Mutation, Syndromic	NA	Increase	NAIncrease		1
SYNGAP1	synaptic Ras GTPase activating protein 1	yes	0.937167	0	SYNGAP1	Rare Single Gene Mutation, Syndromic, Functional	Increase	NA	IncreaseNA	1
TAOK1	TAO kinase 1	yes	0.594512	0.31649	TAOK1	Rare Single Gene Mutation, Syndromic	Increase	Increase	IncreaseIncrease			1
TRIO	trio Rho guanine nucleotide exchange factor	yes	0.739437	0	TRIO	Rare Single Gene Mutation, Syndromic, Functional	Increase	NA	IncreaseNA	1
USP9X	ubiquitin specific peptidase 9 X-linked	yes	0.527154	0	USP9X	Rare Single Gene Mutation, Syndromic, Functional	Increase	NA	IncreaseNA	1
WDFY3	WD repeat and FYVE domain containing 3	yes	0.704787	0.592944	WDFY3	Rare Single Gene Mutation, Syndromic, Functional	Increase	Increase	IncreaseIncrease			1
XPC	XPC complex subunit, DNA damage recognition and repair factor	yes	0.676551	0.385399	XPC	Rare Single Gene Mutation, Syndromic	Increase	Increase	IncreaseIncrease			1
ZFYVE26	zinc finger FYVE-type containing 26	yes	1.36793	0.861876	ZFYVE26	Rare Single Gene Mutation	Increase	Increase	IncreaseIncrease			1
ZNF462	zinc finger protein 462	yes	0.774358	0.484584	ZNF462	Rare Single Gene Mutation, Syndromic	Increase	Increase	IncreaseIncrease			1
