# Supplementary material for: Placental transcriptional signatures associated with cerebral white matter damage in the neonate
Source: Front Neurosci. 2022 Oct 28;16:1017953. doi: 10.3389/fnins.2022.1017953 (PMC9650394; doi:10.3389/fnins.2022.1017953)
Supplement: Supplementary file 6 [file Table_3.XLSX]

## Sheet: ELX Diseases and Disorders
Supplemental Table 3a. Diseases and disorders (n=23) enriched among the 381 exclusively exholucency- associated genes (ELX).
Category	lower p-value (elx)	upper p-value (elx)	avj p-value (elx)	Fisher's neg log(p-value)	Molecules (elx)	Molecule Total
Cancer	2.56e-10	0.0138	0.0138	1.86012	ABHD17A,ACBD6,ACER3,ACIN1,ACSL3,ADNP,AKAP12,ANKRD26,APP,ARGLU1,ARHGAP42,ARHGAP45,ATAD2,ATP2B1,ATP6V1E1,BAIAP2L1,BAZ2A,BAZ2B,BCL10,BMP1,BNC2,BPTF,BRD7,C1orf115,C22orf39,C2orf49,CALCOCO1,CAP2,CAPS,CARD8,CARHSP1,CCDC90B,CCNT2,CCNY,CD63,CD82,CDC16,CDC42BPB,CDH1,CDK19,CDKAL1,CENPK,CEP57,CEPT1,CHD4,CHMP2B,CLMP,CLTB,CNPY2,COL4A1,CPZ,CREB5,CREM,CRIM1,CSH1/CSH2,CSNK1G3,CTSB,CTSZ,CWC22,CXCL14,CYFIP1,CYP3A5…	358
Organismal Injury and Abnormalities	2.56e-10	0.0143	0.0143	1.84466	ABHD17A,ACBD6,ACER3,ACIN1,ACSL3,ADNP,AKAP12,ANKRD26,APP,ARGLU1,ARHGAP42,ARHGAP45,ATAD2,ATP2B1,ATP5MJ,ATP6V1E1,BAIAP2L1,BAZ2A,BAZ2B,BCL10,BMP1,BNC2,BPTF,BRD7,C1orf115,C22orf39,C2orf49,CALCOCO1,CAP2,CAPS,CARD8,CARHSP1,CCDC90B,CCNT2,CCNY,CD63,CD82,CDC16,CDC42BPB,CDH1,CDK19,CDKAL1,CENPK,CEP57,CEPT1,CHD4,CHMP2B,CLMP,CLTB,CNPY2,COL4A1,CPZ,CREB5,CREM,CRIM1,CSH1/CSH2,CSNK1G3,CTSB,CTSZ,CWC22,CXCL14,CYFIP1…	368
Endocrine System Disorders	6.53e-10	0.0117	0.0117	1.93181	ABHD17A,ACBD6,ACER3,ACIN1,ACSL3,ADNP,AKAP12,ANKRD26,APP,ARGLU1,ARHGAP42,ARHGAP45,ATAD2,ATP2B1,ATP6V1E1,BAIAP2L1,BAZ2A,BAZ2B,BCL10,BMP1,BNC2,BPTF,BRD7,C1orf115,C22orf39,CAP2,CAPS,CARD8,CCDC90B,CCNT2,CD63,CD82,CDC16,CDC42BPB,CDH1,CDK19,CDKAL1,CENPK,CEP57,CEPT1,CHD4,CHMP2B,CLMP,CLTB,COL4A1,CPZ,CREB5,CREM,CRIM1,CSNK1G3,CTSB,CTSZ,CWC22,CXCL14,CYFIP1,CYP3A5,D2HGDH,DAB2,DDX18,DDX21,DDX46,DDX60,DHRSX,DHX…	320
Neurological Disease	7.21e-10	0.0134	0.0134	1.8729	ACBD6,ACER3,ACIN1,ADNP,AKAP12,ANKRD26,APP,ARGLU1,ARHGAP42,ARHGAP45,ATAD2,ATP2B1,ATP5MJ,ATP6V1E1,BAIAP2L1,BAZ2A,BAZ2B,BMP1,BNC2,BPTF,BRD7,C1orf115,CALCOCO1,CAP2,CAPS,CARD8,CCNT2,CD82,CDC42BPB,CDH1,CDK19,CDKAL1,CEP57,CEPT1,CHD4,CHMP2B,CLMP,COL4A1,CPZ,CREB5,CREM,CRIM1,CSNK1G3,CTSB,CTSZ,CWC22,CXCL14,CYFIP1,CYP3A5,D2HGDH,DAB2,DDX46,DDX60,DHX29,DMXL1,DNAJC16,DNMT1,EDN1,EFHC1,EFR3A,EGFL7,EGLN1,EGR1,EIF4…	277
Gastrointestinal Disease	1.38e-08	0.0114	0.0114	1.94309	ABHD17A,ACBD6,ACER3,ACIN1,ACSL3,ADNP,AKAP12,ANKRD26,APP,ARGLU1,ARHGAP42,ARHGAP45,ATAD2,ATP2B1,ATP6V1E1,BAIAP2L1,BAZ2A,BAZ2B,BCL10,BMP1,BNC2,BPTF,BRD7,C1orf115,C2orf49,CAP2,CAPS,CARD8,CCDC90B,CCNT2,CD63,CD82,CDC16,CDC42BPB,CDH1,CDK19,CDKAL1,CENPK,CEP57,CEPT1,CHD4,CHMP2B,CLMP,CLTB,CNPY2,COL4A1,CPZ,CREB5,CREM,CRIM1,CSH1/CSH2,CSNK1G3,CTSB,CTSZ,CWC22,CXCL14,CYFIP1,CYP3A5,D2HGDH,DAB2,DDX18,DDX21,DDX46,…	330
Reproductive System Disease	7.51e-08	0.0112	0.0112001	1.95078	ABHD17A,ACIN1,ACSL3,ADNP,AKAP12,ANKRD26,APP,ARGLU1,ARHGAP42,ARHGAP45,ATAD2,ATP2B1,BAIAP2L1,BAZ2A,BAZ2B,BCL10,BMP1,BNC2,BPTF,BRD7,C1orf115,C22orf39,CALCOCO1,CAP2,CARD8,CARHSP1,CCDC90B,CCNT2,CCNY,CD82,CDC16,CDC42BPB,CDH1,CDK19,CEP57,CHD4,CHMP2B,CNPY2,COL4A1,CPZ,CREB5,CREM,CRIM1,CSH1/CSH2,CTSB,CTSZ,CWC22,CXCL14,CYP3A5,D2HGDH,DAB2,DDX60,DHRSX,DHX29,DMTF1,DMXL1,DNMT1,EDN1,EFHC1,EFR3A,EGFL7,EGLN1,EGR1,…	272
Hepatic System Disease	9.48e-07	0.0041	0.00410095	2.38712	ACIN1,ACSL3,ADNP,ANKRD26,APP,ARGLU1,ARHGAP42,ARHGAP45,ATAD2,ATP6V1E1,BAZ2A,BAZ2B,BNC2,BPTF,BRD7,C2orf49,CAP2,CCNT2,CD82,CDC42BPB,CDH1,CEPT1,CHD4,CNPY2,COL4A1,CREB5,CREM,CTSB,CTSZ,CWC22,CXCL14,CYP3A5,D2HGDH,DDX18,DDX21,DDX46,DHX29,DMXL1,DNAJC16,DNAJC8,EFHC1,EFR3A,EGFL7,EGLN1,EGR1,EIF2S2,ENAH,EPC1,ESRP1,EXOC6B,EXPH5,EZH2,FAM200B,FBXW7,FRMD4B,GCC2,GNAS,GNE,GNL3,GOLGA2,GOLGA8A/GOLGA8B,HERC2,HLA-A,IGF…	198
Hematological Disease	2.06e-05	0.0136	0.0136206	1.8658	ABHD17A,ACSL3,ANKRD26,APP,ARHGAP42,ARHGAP45,ATP6V1E1,BAZ2A,BAZ2B,BCL10,BMP1,BNC2,BPTF,BRD7,CCNT2,CD63,CD82,CDH1,CHD4,CLMP,CLTB,COL4A1,CPZ,CREM,CXCL14,CYP3A5,DDX46,DDX60,DHRSX,DHX29,DMXL1,DNMT1,EFR3A,EGFL7,EGLN1,EGR1,EPC1,ERC1,ESRP1,EXOC6B,EXPH5,EZH2,F13A1,FBXW7,FHL2,FRMD4B,GCC2,GDPD5,GNAS,GNE,GOLGA2,GOLGA8A/GOLGA8B,HERC2,HLA-A,IGF2,IGF2BP1,IGFBP3,IL6ST,IQGAP2,JMJD1C,KCNMA1,KLF4,KSR1,L3MBTL2,LAMA5…	142
Immunological Disease	2.06e-05	0.0136	0.0136206	1.8658	ABHD17A,ACSL3,APP,ARHGAP42,ARHGAP45,ATP6V1E1,BAZ2A,BAZ2B,BCL10,BNC2,BPTF,BRD7,CCNT2,CD63,CD82,CDH1,CHD4,CLMP,CLTB,COL4A1,CPZ,CREM,CXCL14,CYP3A5,DDX46,DDX60,DHRSX,DHX29,DMXL1,DNMT1,EDN1,EFR3A,EGFL7,EGR1,EPC1,ERC1,ESRP1,EXOC6B,EXPH5,EZH2,F13A1,FBXW7,FRMD4B,GCC2,GDPD5,GNAS,GOLGA2,GOLGA8A/GOLGA8B,HERC2,HLA-A,IGF2,IGF2BP1,IGFBP3,IL6ST,IQGAP2,JMJD1C,KCNMA1,KLF4,KSR1,L3MBTL2,LAMA5,LAMB1,LAMP1,LARP1B,LGR…	140
Infectious Diseases	3.62e-05	0.0129	0.0129362	1.88819	ARGLU1,BMP1,CALCOCO1,CD63,CDC42BPB,CDH1,CHMP2B,CLTB,CRIM1,CTSB,CTSZ,CYFIP1,DAB2,DMXL1,DNMT1,EGR1,ERC1,EZH2,F13A1,FAM200B,FAM76B,FRMD4B,GDPD5,GNE,HLA-A,IER2,IGF2BP1,IGFBP3,INTS6,KPNA4,LAMC3,LAMP1,LARS1,MMD,MRC1,MS4A4A,NIPSNAP2,NR2F1,NRBP1,NRP1,PCBP2,PDE10A,PFKL,PHACTR2,PHF3,PIM1,PLXNA2,PRDM2,PRKCA,PRLR,PTH1R,PYGL,RB1CC1,RBM10,RBM17,RGS2,RPL10A,RPS23,RSL24D1,S100P,SCARB1,SF3B1,SP110,SPP1,SRPK2,SRRM…	77
Dermatological Diseases and Conditions	0.000119	0.0104	0.010519	1.97803	ACIN1,ACSL3,AKAP12,ANKRD26,APP,ARHGAP42,ARHGAP45,ATAD2,ATP2B1,ATP6V1E1,BAIAP2L1,BAZ2A,BAZ2B,BCL10,BMP1,BNC2,BPTF,BRD7,C1orf115,CALCOCO1,CAP2,CARD8,CARHSP1,CCNT2,CCNY,CDC16,CDC42BPB,CDH1,CDK19,CDKAL1,CENPK,CEP57,CHD4,CNPY2,COL4A1,CPZ,CREB5,CREM,CRIM1,CSH1/CSH2,CTSB,CWC22,CXCL14,CYP3A5,D2HGDH,DAB2,DDX18,DDX21,DDX46,DDX60,DHRSX,DHX29,DHX40,DMXL1,DNAJC16,DNMT1,EDN1,EFHC1,EFR3A,ENAH,EPC1,EPS8L1,ERC1,E…	257
Hereditary Disorder	0.000128	0.0132	0.013328	1.87524	ACBD6,ACER3,ADNP,APP,ATP5MJ,ATP6V1E1,BMP1,BNC2,BPTF,CDH1,CDK19,CHD4,CHMP2B,COL4A1,CRIM1,CTSB,CXCL14,D2HGDH,DAB2,DHRSX,DNAJC16,DNMT1,DYNC2I1,EDN1,EFHC1,EGR1,ERC1,ESRP1,EXOC6B,EXPH5,EZH2,F13A1,FAM126A,FAM13A,FBXW7,FHL2,FRMD4B,GDPD5,GFPT1,GLDN,GNAS,GNE,HERC2,HLA-A,HOXB-AS1,IER2,IGF2,IGFBP3,IL6ST,ITGA6,JAM2,KCNMA1,KCNQ1OT1,KIAA1109,KIF2A,KLF4,LAMA5,LAMB1,LAMC3,LAMP1,LTBP1,MADD,MLF2,MMD,MNS1,MT-CO3,MT…	134
Renal and Urological Disease	0.000159	0.0117	0.011859	1.92595	ACIN1,ACSL3,APP,ATAD2,ATP2B1,BMP1,BRD7,CCNT2,CCNY,CDC16,CDC42BPB,CDH1,CDK19,CHD4,COL4A1,CREM,CRIM1,CSH1/CSH2,CWC22,CYP3A5,DDX18,DDX21,DDX46,DDX60,DMXL1,EDN1,EFR3A,EGLN1,EGR1,EPC1,ERC1,ESRP1,EXPH5,EZH2,FBXW7,GCC2,GLDN,GNAS,GNE,GNG12,GOLGA2,HERC2,HLA-A,IGF2,IGFBP3,KCNMA1,KIAA1109,KLF4,KSR1,LAMA5,LAMC1,LAMC3,LPCAT1,LTBP1,MADD,MED1,MEG3,MT-CO3,MYT1L,OAZ1,OGFOD1,PDE10A,PDXDC1,PHF3,PHIP,PIM1,PLXNA2,PNI…	116
Psychological Disorders	0.000254	0.0134	0.013654	1.86474	APP,ATP5MJ,ATP6V1E1,CHMP2B,CRIM1,CTSB,DNMT1,EGLN1,ERC1,FBXW7,FRMD4B,GNAS,JAM2,KCNMA1,LAMB1,LAMP1,MLF2,MT-CO3,MT-ND4L,MT-TQ,MTRNR2L12,MYT1L,OTUD5,PDE10A,PILRB,PRDM2,PRKCA,PTBP2,RGS2,RPL17,RTN4,SETX,SOD1,SPP1,SRRM2,TBP,TRIO,TTC3,WNK1	39
Skeletal and Muscular Disorders	0.000433	0.0129	0.013333	1.87507	APP,ATP6V1E1,BCL10,BMP1,C1orf115,CDH1,COL4A1,CRIM1,CTSB,CXCL14,DAB2,DNAJC16,DNMT1,EDN1,EGLN1,EGR1,FBXW7,FHL2,FRMD4B,GFPT1,GLDN,GNAS,GNE,HLA-A,IER2,IGF2,LAMA5,LAMP1,LARP1B,LGR4,LTBP1,MMD,MT-CO3,MT-ND4L,MT-TQ,NR2F1,PDE10A,PDXDC1,PHIP,POMT2,PPCS,PPP2R3C,PRDM2,PRKCA,PRRC2C,RB1CC1,REST,RGS2,RPL17,RRP7A,RTN4,SETD2,SETX,SLC38A1,SOD1,SPP1,SRRM2,SSBP1,TBP,TGFBI,TIE1,TINAGL1,VPS37A,WNK1,ZDHHC14,ZFHX3,ZFR,Z…	69
Tumor Morphology	0.000433	0.000433	0.000866	3.06248	EDN1,IGF2,PRKCA	3
Developmental Disorder	0.00158	0.0112	0.01278	1.89347	ACBD6,ADNP,ANKRD26,APP,ATP2B1,ATP6V1E1,BAZ2B,BMP1,BNC2,BPTF,CDC42BPB,CDH1,CDK19,CHD4,COL4A1,CTSB,CYFIP1,DHRSX,DNMT1,DYNC2I1,EDN1,ERC1,ESRP1,EXOC6B,EXPH5,EZH2,F13A1,FAM126A,FRMD4B,GFPT1,GLDN,GNAS,GNE,HERC2,HOXB-AS1,IGF2,IL6ST,ITGA6,JMJD1C,KCNMA1,KCNQ1OT1,KIAA1109,KIF2A,LAMA5,LAMB1,LAMC3,LAMP1,LTBP1,MADD,MNS1,MYT1L,NEK11,NID2,OTUD5,PAPOLA,PDE10A,PFKL,PHF3,PHIP,PLAA,POMT2,PPM1D,PPP1R21,PPP2R3C,PRKCA…	94
Inflammatory Disease	0.00185	0.00185	0.0037	2.4318	GNAS,IL6ST	2
Inflammatory Response	0.00185	0.00634	0.00819	2.08672	APP,CTSZ,DAB2,GNAS,IL6ST,ITGA6,MRC1,MS4A4A,PRKCA,PTPRB,RTN4,SCARB1,SEMA4A,SERPINE2,SPP1,TRIO	16
Metabolic Disease	0.00242	0.0105	0.01292	1.88874	COL4A1,CRIM1,EGR1,ERC1,EZH2,FRMD4B,GDPD5,IGFBP3,IL6ST,KCNMA1,LAMA5,LTBP1,NID2,NR2F1,PAPOLA,PDE10A,RGS2,SF3B1,SRRM2,SSBP1,TGFBI,TGFBR1,TTC3,WNK1,ZFHX3	25
Cardiovascular Disease	0.00284	0.0137	0.01654	1.78146	CDH1,DNMT1,EZH2,FBXW7,GNAS,HLA-A,IGFBP3,IL6ST,KLF4,PDCD10,PRKCA,SERPINE2,SETD2,SF3B1,SMC3	15
Connective Tissue Disorders	0.00305	0.0132	0.01625	1.78915	ATP6V1E1,BMP1,BPTF,CDH1,COL4A1,DYNC2I1,EDN1,EGLN1,EGR1,ERC1,EXOC6B,EXPH5,F13A1,FAM13A,GLDN,GNAS,IER2,IGF2,ITGA6,LTBP1,MADD,MMD,PLAA,PPP2R3C,PTH1R,RASA1,RBM10,RGS2,TGFBI,TGFBR1,TRIO	31
Ophthalmic Disease	0.0105	0.0105	0.021	1.67778	NR2F1,SSBP1	2

## Sheet: ELX Molecular Functions
Supplemental Table 3b. Molecular and Cellular Functions (n=21) enriched among the 381 exclusively exholucency- associated genes (ELX).
Category	lower p-value (elx)	upper p-value (elx)	avj p-value (elx)	Fisher's neg log(p-value)	Molecules (elx)	Molecule Total
Gene Expression	1.09e-07	0.0056	0.00560011	2.2518	APP,ATAD2,BAZ2A,BCL10,BPTF,BRD7,CALCOCO1,CARD8,CCNT2,CD82,CDH1,CHD4,CNPY2,CREB5,CREM,CRIM1,CSH1/CSH2,CTSB,DAB2,DDX21,DNMT1,EDN1,EGR1,EIF4ENIF1,EPC1,ERC1,EZH2,FBXW7,FHL2,FZD4,GFPT1,GNAS,IER2,IGF2,IGF2BP1,IGFBP3,IL6ST,ITGA6,JADE1,JMJD1C,KCNQ1OT1,KLF4,MED1,MEG3,MNT,MRTFB,NR2F1,OGFOD1,PCDH11Y,PDCD10,PHIP,PIAS1,PIM1,PPM1D,PRDM2,PRKCA,PRKCZ,PRLR,PRMT2,PTRH2,RB1CC1,RBM10,RBM17,RBPJ,REST,RNF14,RPAP2,RPRD…	88
RNA Post-Transcriptional Modification	1.77e-05	0.00195	0.0019677	2.70604	CWC22,ESRP1,HNRNPA0,INTS6,IWS1,PAPOLA,PRPF4B,RBM17,RPS24,RSRC1,SETX,SF3A3,SF3B1,SRPK2,SRRM1,SRRM2,SRSF1,TBP,ZMAT2	19
Cellular Development	2.54e-05	0.0108	0.0108254	1.96556	ACER3,ACIN1,AKAP12,APP,ATAD2,BAIAP2L1,CD63,CD82,CDC16,CDH1,CDK19,CHD4,COL4A1,CREM,CSH1/CSH2,CSNK1G3,CTSB,CYP3A5,DAB2,DDX21,DMTF1,DNMT1,EDN1,EGR1,ENAH,ESRP1,EZH2,FBXW7,FHL2,FSTL1,GNAS,GNE,GNL3,GOLGA2,HERC2,IGF2,IGF2BP1,IGFBP3,IL6ST,IQGAP2,ITGA6,JMJD1C,KCNMA1,KCTD5,KLF4,KSR1,LTBP1,MADD,MED1,MEG3,MINDY3,NR2F1,NRP1,OAZ1,PCBP2,PDCD10,PHIP,PIM1,PRDM2,PRKCA,PRKCZ,PRLR,PRMT2,PRPF4B,PRRC2C,RABL6,RB1CC1,RB…	91
Cellular Growth and Proliferation	2.54e-05	0.0132	0.0132254	1.87859	ACER3,ACIN1,AKAP12,APP,ATAD2,BAIAP2L1,CD63,CD82,CDC16,CDH1,CDK19,CHD4,CREM,CSH1/CSH2,CSNK1G3,CTSB,CYP3A5,DAB2,DDX21,DMTF1,DNMT1,EDN1,EGR1,ENAH,ESRP1,EZH2,FBXW7,FHL2,FSTL1,GNAS,GNE,GNL3,GOLGA2,HERC2,IGF2,IGF2BP1,IGFBP3,IL6ST,IQGAP2,ITGA6,JMJD1C,KCTD5,KLF4,KSR1,LTBP1,MADD,MED1,MEG3,MINDY3,NR2F1,NRP1,OAZ1,PCBP2,PDCD10,PHIP,PIM1,PRDM2,PRKCA,PRKCZ,PRLR,PRMT2,PRPF4B,PRRC2C,RABL6,RB1CC1,RBM17,RBPJ,REST,…	88
Cell Death and Survival	2.59e-05	0.0143	0.0143259	1.84388	ACER3,ACIN1,ADNP,AKAP12,APP,ATAD2,ATP2B1,BCL10,CARD8,CD82,CDH1,CNPY2,CREM,CSH1/CSH2,CTSB,CTSZ,DAB2,DDX21,DNMT1,EDN1,EGLN1,EGR1,EIF2S2,ERC1,EZH2,FHL2,GNAS,GNE,IGF2,IGF2BP1,IGFBP3,IL6ST,INTS6,IQGAP2,ITGA6,KCNMA1,KCNQ1OT1,KLF4,KSR1,LAMP1,LARP1B,LPCAT1,LTBP1,MADD,MED1,MUC20-OT1,NEK11,NRP1,NUF2,OAZ1,OGFOD1,PAGE4,PCBP2,PCDH11Y,PDCD10,PIAS1,PIM1,PPM1D,PRDM2,PRKCA,PRKCZ,PRLR,PRMT2,PROCR,PSMD7,PTRH2,RABL6…	93
Cellular Movement	3.26e-05	0.0139	0.0139326	1.85597	ACSL3,AKAP12,APP,BAIAP2L1,BCL10,BRD7,CD63,CD82,CDC42BPB,CDH1,COL4A1,CSH1/CSH2,CTSB,CTSZ,CXCL14,CYFIP1,DAB2,DNMT1,EDN1,EGR1,ENAH,ERC1,ESRP1,EZH2,FBXW7,FHL2,FSTL1,FZD4,GNAS,GOLGA2,HLA-A,IER2,IGF2,IGF2BP1,IGFBP3,ITGA6,KCNMA1,KIF2A,KLF4,KPNA4,LAMB1,LGR4,MEG3,MINDY3,MNT,MRTFB,MS4A4A,MYO9B,NRP1,PDCD10,PHIP,PIM1,PLXNA2,PPM1D,PRKCA,PRKCZ,PROCR,PTPRB,RAP2C,RASA1,REST,RNF41,RPRD1B,RTN4,S100P,SCARB1,SEMA4A,…	80
Cell-To-Cell Signaling and Interaction	6.89e-05	0.0132	0.0132689	1.87717	AKAP12,APP,BCL10,CAP2,CAPS,CARHSP1,CD63,CD82,CDC42BPB,CDH1,CLMP,CREM,CTSB,CTSZ,CXCL14,DAB2,EDN1,EGFL7,EGR1,GNAS,GNG12,HLA-A,IGF2,IGFBP3,IL6ST,IQGAP2,ITGA6,LAMA5,LMBR1L,LTBP1,MADD,MINDY3,MRC1,NEK11,NR2F1,NRP1,PLAA,PRKCA,PRKCZ,PRMT2,PTH1R,RASA1,RBM17,RGS2,RNF14,RTN4,S100P,SCARB1,SERPINE2,SMARCE1,SPP1,SRPK2,STK3,TGFBI,TGFBR1,TIE1,WNK1	57
Carbohydrate Metabolism	8.39e-05	0.0132	0.0132839	1.87667	ACBD6,ACSL3,CEPT1,EFR3A,FAM126A,GNPTG,LPCAT1,SLC44A2	8
Lipid Metabolism	8.39e-05	0.00738	0.0074639	2.12703	ACBD6,ACSL3,APP,CEPT1,EDN1,IGF2,LPCAT1,PLAA,PRKCA,SAR1B,SLC44A2,SOD1	12
Small Molecule Biochemistry	8.39e-05	0.00738	0.0074639	2.12703	ACBD6,ACSL3,APP,CEPT1,CREM,EDN1,IGF2,LPCAT1,PLAA,PRKCA,PTH1R,SAR1B,SLC44A2,SOD1	14
Cell Cycle	0.000101	0.0132	0.013301	1.87612	ACIN1,AKAP12,APP,BAZ2A,BRD7,CARD8,CCNT2,CCNY,CDH1,CHD4,CREM,CTSB,DAB2,DNMT1,EDN1,EGR1,EPC1,EZH2,FBXW5,FBXW7,FHL2,GFPT1,GNAS,GNL3,GOLGA2,HERC2,IGF2,IGF2BP1,IGFBP3,ITGA6,JADE1,KIF2A,KLF4,LTBP1,MADD,MED1,MEG3,MINDY3,MORF4L1,NEK11,NUF2,PCDH11Y,PHF3,PIAS1,PIM1,PPM1D,PPME1,PRDM2,PRKCA,PRKCZ,PRLR,PRMT2,PTPRB,RABL6,RB1CC1,RBPJ,REST,RPRD1B,RPS24,S100P,SF3A3,SF3B1,SMARCE1,SMC3,SOD1,SPP1,SRPK2,STK26,SUPT6H,…	75
Cell Morphology	0.000293	0.0119	0.012193	1.91389	CD63,CD82,CDH1,CHD4,CLMP,COL4A1,CTSZ,CYFIP1,EDN1,EZH2,FBXW5,FBXW7,FZD4,GOLGA2,IGF2,IGF2BP1,IGFBP3,IL6ST,ITGA6,KCNMA1,KIF2A,MEG3,NRP1,NUF2,PHIP,PPM1D,PRKCA,PRKCZ,PROCR,PTPRB,RAP2C,RIF1,RTN4,SETD2,SOD1,SP110,SUPT6H,TGFBI,TGFBR1,TJP2,USP9X,WNK1	42
Cellular Assembly and Organization	0.000959	0.0076	0.008559	2.06758	APP,CD82,CDH1,CHD4,CHMP2B,CYFIP1,EXPH5,FBXW7,PDS5A,PIM1,RBM17,REST,RTN4,RUBCN,SMC3,SP110,TGFBR1,USP9X	18
Cellular Function and Maintenance	0.00162	0.0119	0.01352	1.86902	APP,ATP6V1E1,CD82,CDH1,CHD4,CLMP,COL4A1,CYFIP1,DAB2,EZH2,FBXW7,GNE,IGF2BP1,KCTD5,LMBR1L,MRC1,MS4A4A,MYO9B,NUF2,PHIP,PPM1D,PPME1,PRKCA,PROCR,PTPRB,RAP2C,RIF1,RTN4,RUBCN,SP110,TGFBR1,TJP2,USP9X	33
Free Radical Scavenging	0.00374	0.00374	0.00748	2.1261	APP,EDN1,SOD1	3
DNA Replication, Recombination, and Repair	0.00409	0.0101	0.01419	1.84802	APP,CEP57,CHD4,CREM,DNMT1,EDN1,FBXW5,FBXW7,FRMD4B,IGF2,PFKL,PTH1R,REST,SETX,SF3A3,SF3B1,SMC3,SUPT6H,TRIO,TTC3,ZRANB3	21
Post-Translational Modification	0.00509	0.00571	0.0108	1.96658	IGF2,IGFBP3,LNPEP,PCBP2,POMT2,RNF41,SHPRH,SKP1,THOP1	9
Cellular Compromise	0.00669	0.00669	0.01338	1.87354	APP,SAR1B,SOD1	3
Nucleic Acid Metabolism	0.00704	0.00704	0.01408	1.8514	CREM,EDN1,IGF2,PTH1R	4
Drug Metabolism	0.00738	0.00738	0.01476	1.83091	ACSL3,EDN1,IGF2,PLAA,PRKCA,SOD1	6
Cellular Response to Therapeutics	0.0129	0.013	0.0259	1.5867	BRD7,CDH1,DDX21,EFR3A,FBXW7,FSTL1,LAMP1,OTUD5,PHIP,SETD2,SF3B1,SMARCC1	12

## Sheet: VLM Diseases and Disorders
Supplemental Table 3c. Diseases and Disorders (n=24) enriched among the 34 exclusively ventriculomegaly-associated genes (VLM).
Category	lower p-value (elx)	upper p-value (elx)	avj p-value (elx)	Fisher's neg log(p-value)	Molecules (elx)	Molecule Total
Cancer	0.000154	0.0212	0.021354	1.67052	ARID4B,ATXN10,BIN2,CBX6,DDR1,DDX5,EPS8L2,FBXO22,GDI2,GPNMB,GSK3B,HEXIM1,HSP90AB1,ICE2,ITGB2,ITGB3BP,JHY,MUC15,NUCB1,POMZP3,PPP4R1,RAB5A,RHOBTB1,SGK1,ST13,STAG1,THUMPD3,TLE3,TM2D1,TMEM30B,UBXN7	31
Organismal Injury and Abnormalities	0.000408	0.0212	0.021608	1.66539	ARID4B,ATXN10,BIN2,CBX6,DDR1,DDX5,EPS8L2,FBXO22,GDI2,GPNMB,GSK3B,HEXIM1,HSP90AB1,ICE2,ITGB2,ITGB3BP,JHY,MUC15,NUCB1,POMZP3,PPP4R1,RAB5A,RHOBTB1,SGK1,ST13,STAG1,THUMPD3,TLE3,TM2D1,TMEM30B,UBXN7	31
Respiratory Disease	0.000408	0.0204	0.020808	1.68177	DDR1,GSK3B,HSP90AB1	3
Connective Tissue Disorders	0.000453	0.0142	0.014653	1.83407	DDR1,HSP90AB1	2
Skeletal and Muscular Disorders	0.000453	0.0142	0.014653	1.83407	DDR1,DDX5,HSP90AB1,SGK1	4
Neurological Disease	0.000472	0.0126	0.013072	1.88366	ARID4B,ATXN10,BIN2,CBX6,DDR1,DDX5,EPS8L2,FBXO22,GPNMB,GSK3B,HEXIM1,HSP90AB1,ICE2,ITGB2,JHY,MUC15,NUCB1,PPP4R1,RAB5A,RHOBTB1,SGK1,ST13,STAG1,TLE3,TM2D1,UBXN7	26
Infectious Diseases	0.000501	0.0126	0.013101	1.8827	GSK3B,RAB5A,ST13	3
Inflammatory Response	0.00126	0.0188	0.02006	1.69767	ITGB2,TLE3,TM2D1	3
Tumor Morphology	0.00156	0.0204	0.02196	1.65837	DDR1,GSK3B,HSP90AB1,ITGB2	4
Dermatological Diseases and Conditions	0.00158	0.0126	0.01418	1.84832	DDR1,GPNMB,HSP90AB1	3
Developmental Disorder	0.00158	0.0142	0.01578	1.80189	DDX5,GPNMB,HSP90AB1,STAG1	4
Hematological Disease	0.00158	0.0198	0.02138	1.66999	DDR1,GSK3B,HSP90AB1,ITGB2,RHOBTB1,SGK1	6
Hereditary Disorder	0.00158	0.0142	0.01578	1.80189	ATXN10,DDX5,EPS8L2,GPNMB,HSP90AB1,ITGB2,SGK1,STAG1	8
Immunological Disease	0.00158	0.0198	0.02138	1.66999	DDR1,GSK3B,HSP90AB1,ITGB2,RHOBTB1,SGK1	6
Metabolic Disease	0.00158	0.0173	0.01888	1.724	GPNMB,GSK3B,HSP90AB1	3
Endocrine System Disorders	0.00251	0.0212	0.02371	1.62507	DDR1,HSP90AB1,TLE3	3
Gastrointestinal Disease	0.00251	0.0188	0.02131	1.67142	ARID4B,ATXN10,BIN2,CBX6,DDR1,DDX5,EPS8L2,GDI2,GPNMB,GSK3B,HEXIM1,HSP90AB1,ICE2,ITGB2,ITGB3BP,JHY,MUC15,NUCB1,POMZP3,PPP4R1,RAB5A,RHOBTB1,SGK1,ST13,STAG1,THUMPD3,TLE3,TMEM30B,UBXN7	29
Cardiovascular Disease	0.00259	0.00564	0.00823	2.0846	DDR1,GSK3B,HEXIM1,SGK1,TM2D1	5
Auditory Disease	0.00316	0.0173	0.02046	1.68909	EPS8L2,HSP90AB1	2
Hepatic System Disease	0.00474	0.0126	0.01734	1.76095	HSP90AB1	1
Psychological Disorders	0.00474	0.011	0.01574	1.803	GSK3B,SGK1	2
Reproductive System Disease	0.00474	0.0212	0.02594	1.58603	DDR1,GSK3B,HEXIM1,HSP90AB1,ITGB2,SGK1,STAG1,TLE3	8
Renal and Urological Disease	0.00789	0.0157	0.02359	1.62727	HSP90AB1	1
Hypersensitivity Response	0.00946	0.0157	0.02516	1.59929	ITGB2	1

## Sheet: VLM Molecular Functions
Supplemental Table 3d. Molecular and Cellular Functions (n=21) enriched among the 34 exclusively ventriculomegaly-associated genes (VLM).
Category	lower p-value (elx)	upper p-value (elx)	avj p-value (elx)	Fisher's neg log(p-value)	Molecules (elx)	Molecule Total
Cell Morphology	5.08e-05	0.0135	0.0135508	1.86804	ATXN10,DDR1,GSK3B,HSP90AB1,ITGB2,RAB5A	6
Cellular Assembly and Organization	5.08e-05	0.0142	0.0142508	1.84616	ATXN10,DDR1,DDX5,GSK3B,ITGB2,RAB5A,SGK1	7
Cellular Function and Maintenance	5.08e-05	0.0135	0.0135508	1.86804	ATXN10,DDR1,GSK3B,ITGB2,RAB5A,SGK1,TLE3,TM2D1	8
Cellular Movement	6.6e-05	0.0188	0.018866	1.72432	BIN2,DDR1,FBXO22,GPNMB,GSK3B,HEXIM1,HSP90AB1,ITGB2,NUCB1,RAB5A,SGK1,ST13	12
Cell-To-Cell Signaling and Interaction	0.00126	0.0157	0.01696	1.77057	DDR1,GDI2,GPNMB,GSK3B,ITGB2,ITGB3BP,TLE3,TM2D1	8
Cell Death and Survival	0.00158	0.0195	0.02108	1.67613	GSK3B,HSP90AB1,ITGB2,ITGB3BP,RAB5A,SGK1,TM2D1	7
Cellular Compromise	0.00158	0.0188	0.02038	1.6908	GSK3B,ITGB2,SGK1	3
Cellular Development	0.00158	0.0204	0.02198	1.65797	ATXN10,GSK3B,HSP90AB1,SGK1	4
Cellular Growth and Proliferation	0.00158	0.0135	0.01508	1.8216	ATXN10,GSK3B,ITGB2,SGK1	4
Post-Translational Modification	0.00272	0.0204	0.02312	1.63601	DDR1,GPNMB,GSK3B,HEXIM1,HSP90AB1,ITGB2,OBI1,SGK1	8
Lipid Metabolism	0.00316	0.0204	0.02356	1.62782	DDX5,HEXIM1,HSP90AB1,TMEM30B	4
Molecular Transport	0.00316	0.0204	0.02356	1.62782	DDX5,HEXIM1,ITGB2,SGK1,TMEM30B	5
Small Molecule Biochemistry	0.00316	0.0204	0.02356	1.62782	DDX5,GSK3B,HEXIM1,HSP90AB1,ITGB2,TMEM30B	6
Cell Cycle	0.00474	0.00474	0.00948	2.02319	STAG1	1
Cell Signaling	0.0118	0.0118	0.0236	1.62709	DDR1,ITGB2	2
Drug Metabolism	0.0126	0.0126	0.0252	1.5986	HSP90AB1	1
Free Radical Scavenging	0.0126	0.0126	0.0252	1.5986	ITGB2	1
Cellular Response to Therapeutics	0.0157	0.0157	0.0314	1.50307	FBXO22	1
Amino Acid Metabolism	0.0204	0.0204	0.0408	1.38934	GSK3B,ITGB2	2
Carbohydrate Metabolism	0.0204	0.0204	0.0408	1.38934	GSK3B	1
DNA Replication, Recombination, and Repair	0.0204	0.0204	0.0408	1.38934	DDX5	1
